# Supplementary material for: Attention-grabbing news coverage: Violent images of the Black Lives Matter movement and how they attract user attention on Reddit
Source: PLoS One. 2023 Aug 9;18(8):e0288962. doi: 10.1371/journal.pone.0288962 (PMC10411814; doi:10.1371/journal.pone.0288962)
Supplement: S2 File — (ZIP) [file pone.0288962.s015.zip]

Archive with 30 entries (30 files):
- 1_Reduce BLM dataset dumps.ipynb
- __MACOSX/._1_Reduce BLM dataset dumps.ipynb
- 2_Newspaper3k Download Image URLs.ipynb
- __MACOSX/._2_Newspaper3k Download Image URLs.ipynb
- 3_Draw random newspaper3k sample.ipynb
- __MACOSX/._3_Draw random newspaper3k sample.ipynb
- 4_Match mediabiasfactcheck.ipynb
- __MACOSX/._4_Match mediabiasfactcheck.ipynb
- 5_Download_BLLM_images.ipynb
- __MACOSX/._5_Download_BLLM_images.ipynb
- 6_Vader.ipynb
- __MACOSX/._6_Vader.ipynb
- 7_BERT_Sentiment.ipynb
- __MACOSX/._7_BERT_Sentiment.ipynb
- 8_Build_CNN_models.ipynb
- __MACOSX/._8_Build_CNN_models.ipynb
- 9_VIT_models.ipynb
- __MACOSX/._9_VIT_models.ipynb
- 10_Classify_BLM_images.ipynb
- __MACOSX/._10_Classify_BLM_images.ipynb
- 11_Create Weekday and Time Categorical Variable.ipynb
- __MACOSX/._11_Create Weekday and Time Categorical Variable.ipynb
- 12_is_BLM_present.ipynb
- __MACOSX/._12_is_BLM_present.ipynb
- 13_Create variable total votes.ipynb
- __MACOSX/._13_Create variable total votes.ipynb
- dataanalysis_blm.Rmd
- __MACOSX/._dataanalysis_blm.Rmd
- download_images.py
- __MACOSX/._download_images.py
