# Supplementary material for: Attention-grabbing news coverage: Violent images of the Black Lives Matter movement and how they attract user attention on Reddit
Source: PLoS One. 2023 Aug 9;18(8):e0288962. doi: 10.1371/journal.pone.0288962 (PMC10411814; doi:10.1371/journal.pone.0288962)
Supplement: S2 File — (ZIP) [file pone.0288962.s015.zip › 1_Reduce BLM dataset dumps.ipynb]

# %% [code]
#import all important packages
import os 
import csv
import json
import pandas as pd
import numpy as np
import re 
import zstandard as zstd
from datetime import datetime

import matplotlib.pyplot as plt
import seaborn as sns


# %% [code]
################## 1. Load data ##################

# %% [code]
# load data may 2020
df_05_2020 =  pd.read_json('/Users/theresahenn/Doktorand/Journal_Paper/Paper_BLM_Reactions/Data/Submission/Processed_Dumps/RS_2020-05.zst', compression='zstd', lines=True)

# %% [code]
# load data june 2020
df_06_2020 = pd.read_json('/Users/theresahenn/Doktorand/Journal_Paper/Paper_BLM_Reactions/Data/Submission/Processed_Dumps/RS_2020-06.zst', compression='zstd', lines=True)

# %% [code]
# load data july 2020
df_07_2020 =  pd.read_json('/Users/theresahenn/Doktorand/Journal_Paper/Paper_BLM_Reactions/Data/Submission/Processed_Dumps/RS_2020-07.zst', compression='zstd', lines=True)

# %% [code]
#load data august 2020
df_08_2020 = pd.read_json('/Users/theresahenn/Doktorand/Journal_Paper/Paper_BLM_Reactions/Data/Submission/Processed_Dumps/RS_2020-08.zst', compression='zstd', lines=True)

# %% [code]
# load data september 2020
df_09_2020 = pd.read_json('/Users/theresahenn/Doktorand/Journal_Paper/Paper_BLM_Reactions/Data/Submission/Processed_Dumps/RS_2020-09.zst', compression='zstd', lines=True)

# %% [code]
#load data october 2020
df_10_2020 =  pd.read_json('/Users/theresahenn/Doktorand/Journal_Paper/Paper_BLM_Reactions/Data/Submission/Processed_Dumps/RS_2020-10.zst', compression='zstd', lines=True)

# %% [code]
# load data novmber 2020
df_11_2020 = pd.read_json('/Users/theresahenn/Doktorand/Journal_Paper/Paper_BLM_Reactions/Data/Submission/Processed_Dumps/RS_2020-11.zst', compression='zstd', lines=True)

# %% [code]
# load data december 2020
df_12_2020 =  pd.read_json('/Users/theresahenn/Doktorand/Journal_Paper/Paper_BLM_Reactions/Data/Submission/Processed_Dumps/RS_2020-12.zst', compression='zstd', lines=True)

# %% [code]
# load data january 2021
df_01_2021 =pd.read_json('/Users/theresahenn/Doktorand/Journal_Paper/Paper_BLM_Reactions/Data/Submission/Processed_Dumps/RS_2021-01.zst', compression='zstd', lines=True)

# %% [code]
# load data february 2021
df_02_2021 = pd.read_json('/Users/theresahenn/Doktorand/Journal_Paper/Paper_BLM_Reactions/Data/Submission/Processed_Dumps/RS_2021-02.zst', compression='zstd', lines=True)

# %% [code]
# load data march 2021
df_03_2021 =  pd.read_json('/Users/theresahenn/Doktorand/Journal_Paper/Paper_BLM_Reactions/Data/Submission/Processed_Dumps/RS_2021-03.zst', compression='zstd', lines=True)

# %% [code]
#load data april 2021
df_04_2021 = pd.read_json('/Users/theresahenn/Doktorand/Journal_Paper/Paper_BLM_Reactions/Data/Submission/Processed_Dumps/RS_2021-04.zst', compression='zstd', lines=True)

# %% [code]
# load data may 2021
df_05_2021 = pd.read_json('/Users/theresahenn/Doktorand/Journal_Paper/Paper_BLM_Reactions/Data/Submission/Processed_Dumps/RS_2021-05.zst', compression='zstd', lines=True)

# %% [code]
#concat all dataframes
dfs = [df_05_2020, df_06_2020, df_07_2020, df_08_2020, df_09_2020, df_10_2020, df_11_2020, df_12_2020, df_01_2021, df_02_2021, df_03_2021, df_04_2021, df_05_2021]
df_all = pd.concat(dfs)

# %% [code]
#print dataframe_all
df_all

# %% [code]
#count unique ids
df_all['id'].nunique()

# %% [code]
#create date time objects for created_utc
df_all['created_utc'] = pd.to_datetime(df_all['created_utc'], unit='s') 

# %% [code]
# show created_utc
df_all['created_utc']

# %% [code]
# restrict time to 25th may 2020 until 25th may 2021
df_all_time = df_all[(df_all['created_utc'] >= '2020-05-25') & (df_all['created_utc'] <= '2021-05-25')]
df_all_time

# %% [code]
#check unique subreddits
df_all_time['subreddit'].unique()

# %% [code]
#value counts of subreddits
df_all_time['subreddit'].value_counts()

# %% [code]
############### 2. Reduce data ##################

# %% [code]
#only for test purpose include more keywords than innitially to see how number of submissions change
df_all_time_test = df_all_time[df_all_time['title'].str.contains('george floyd|blm|black lives matter|police violence|breonna taylor|rayshard brooks', flags=re.IGNORECASE, regex=True)]
df_all_time_test

# %% [code]
#print example with police violence in title
df_all_time_test[df_all_time_test['title'].str.contains('police violence', flags=re.IGNORECASE, regex=True)].title

# %% [code]
#filter data towards title that contain keywords geroge floyd, blm, black lives matter
df_all_time_keywords = df_all_time[df_all_time['title'].str.contains('george floyd|blm|black lives matter', flags=re.IGNORECASE, regex=True)]
df_all_time_keywords

# %% [code]
# remove megathreads when in title 
df_all_time_keywords_no_megathreads = df_all_time_keywords[~df_all_time_keywords['title'].str.contains('megathread', flags=re.IGNORECASE, regex=True)]
df_all_time_keywords_no_megathreads

# %% [code]
# remove all megathreads when in url
df_all_time_keywords_no_megathreads = df_all_time_keywords_no_megathreads[~df_all_time_keywords_no_megathreads['url'].str.contains('megathread', flags=re.IGNORECASE, regex=True)]
df_all_time_keywords_no_megathreads

# %% [code]
# drop if missing url
df_all_time_keywords_no_megathreads = df_all_time_keywords_no_megathreads.dropna(subset=['url'])
df_all_time_keywords_no_megathreads

# %% [code]
#count number of unique domains
df_all_time_keywords_no_megathreads['domain'].nunique()

# %% [code]
#check if there are missing values in domain
df_all_time_keywords_no_megathreads['domain'].isnull().sum()

# %% [code]
# save data
data = '/Users/theresahenn/Doktorand/Journal_Paper/Paper_BLM_Reactions/Data/Submission/Plos One second data/1_submissions_all.csv'
df_all_time_keywords_no_megathreads.to_csv(data, index = False, sep=";")

# %% [code]
#create domain dataset for mediabiasfact check matching
#create dataset with unique domains and also urls
df_domains= df_all_time_keywords_no_megathreads.drop_duplicates(subset=['domain'])
df_domains


# %% [code]
#only keep domain and url column
df_domains = df_domains[['domain', 'url']]
df_domains

# %% [code]
#save domain dataset
data = '/Users/theresahenn/Doktorand/Journal_Paper/Paper_BLM_Reactions/Data/Submission/Plos One second data/domain.csv'
df_domains.to_csv(data, index = False, sep=";")
