# Supplementary material for: Attention-grabbing news coverage: Violent images of the Black Lives Matter movement and how they attract user attention on Reddit
Source: PLoS One. 2023 Aug 9;18(8):e0288962. doi: 10.1371/journal.pone.0288962 (PMC10411814; doi:10.1371/journal.pone.0288962)
Supplement: S2 File — (ZIP) [file pone.0288962.s015.zip › 2_Newspaper3k Download Image URLs.ipynb]

# %% [code]
# import all necessary packages
import newspaper
from newspaper import Article
import nltk
import pandas as pd
import os 
import csv
import numpy as np
import re 
from multiprocessing import Pool
from datetime import datetime


from download_images import get_image_url

# %% [code]
# load data
df = pd.read_csv('/Users/theresahenn/Doktorand/Journal_Paper/Paper_BLM_Reactions/Data/Submission/Plos One second data/1_submissions_all.csv', sep=';')
df

# %% [code]
# Iterate over two given columns only from the dataframe
for column in df[['url']]:
    columnSeriesObj = df[column]
    print('Colunm Name : ', column)
    print('Column Contents : ', columnSeriesObj.values)

# %% [code]
# Create a multiprocessing pool with the number of processes you want to use
pool = Pool(processes=8)

# Use the pool.map() function to apply the function to each URL in parallel
results = pool.map(get_image_url, df['url'])

# %% [code]
# create new dataframe column with image urls
df['image_urls'] = results
df

# %% [code]
# show all iamge urls which do not contain url
df[df['image_urls'].str.contains('http') == False]

# %% [code]
# show rows urls where no image url was found
df[df['image_urls'].str.contains('http') == False].url


# %% [code]
# show iamge_urls
df['image_urls']

# %% [code]
#count unique id
df['id'].nunique()

# %% [code]
#create date time objects for retrieved_utc
df['retrieved_utc'] = pd.to_datetime(df['retrieved_utc'], unit='s') 

# %% [code]
#look at retrieved_utc
df['retrieved_utc']

# %% [code]
#save data
data = "/Users/theresahenn/Doktorand/Journal_Paper/Paper_BLM_Reactions/Data/Submission/Plos One second data/2_submissions_all_image_urls.csv"
df.to_csv(data, sep=';',index=False)
