# Supplementary material for: Attention-grabbing news coverage: Violent images of the Black Lives Matter movement and how they attract user attention on Reddit
Source: PLoS One. 2023 Aug 9;18(8):e0288962. doi: 10.1371/journal.pone.0288962 (PMC10411814; doi:10.1371/journal.pone.0288962)
Supplement: S2 File — (ZIP) [file pone.0288962.s015.zip › 3_Draw random newspaper3k sample.ipynb]

# %% [code]
#import all necessary packages
import pandas as pd

# %% [code]
#load data without image urls to check unique values
df_all = pd.read_csv('/Users/theresahenn/Doktorand/Journal_Paper/Paper_BLM_Reactions/Data/Submission/Plos One second data/1_submissions_all.csv',sep=';')

# %% [code]
#count unique ids
df_all['id'].nunique()

# %% [code]
#load data with image urls
df_imageurls = pd.read_csv('/Users/theresahenn/Doktorand/Journal_Paper/Paper_BLM_Reactions/Data/Submission/Plos One second data/2_submissions_all_image_urls.csv',sep=';')

# %% [code]
#look at data
df_imageurls

# %% [code]
#count unique ids
df_imageurls['id'].nunique()

# %% [code]
#drop all rows where image urls is empty
df_imageurls = df_imageurls.dropna(subset=['image_urls'])

# %% [code]
#only use columns with image urls that start with http
df_imageurls = df_imageurls[df_imageurls['image_urls'].str.startswith('http')]

# %% [code]
#draw a random sample of 200
df_imageurls_sample = df_imageurls.sample(n=200, random_state=1)

# %% [code]
#save sample to csv
data = '/Users/theresahenn/Doktorand/Journal_Paper/Paper_BLM_Reactions/Data/Submission/Plos One second data/2.1_submissions_all_image_urls_sample.csv'
df_imageurls_sample.to_csv(data, index = False, sep=";")
