# Supplementary material for: Attention-grabbing news coverage: Violent images of the Black Lives Matter movement and how they attract user attention on Reddit
Source: PLoS One. 2023 Aug 9;18(8):e0288962. doi: 10.1371/journal.pone.0288962 (PMC10411814; doi:10.1371/journal.pone.0288962)
Supplement: S2 File — (ZIP) [file pone.0288962.s015.zip › 4_Match mediabiasfactcheck.ipynb]

# %% [code]
#import the necessary packages
import requests
from bs4 import BeautifulSoup
import pandas as pd
import regex as re
import tqdm

# %% [code]
# read dataframe
df_submissions = pd.read_csv('/Users/theresahenn/Doktorand/Journal_Paper/Paper_BLM_Reactions/Data/Submission/Plos One second data/2_submissions_all_image_urls.csv', sep=';', usecols=range(96))

# %% [code]
#look at dataframe
df_submissions

# %% [code]
#read datafrane domain
df_domain = pd.read_csv("/Users/theresahenn/Doktorand/Journal_Paper/Paper_BLM_Reactions/Data/Submission/Plos One second data/domainextended.csv", sep=';')
df_domain

# %% [code]
#add row url name to df_submission based in domain name
df_submissions['url_name'] = df_submissions['domain'].map(df_domain.set_index('domain')['url_name'])
df_submissions

# %% [code]
#count unqiue domains
len(df_submissions['domain'].unique())

# %% [code]
# Create new columns for the four variables
df_submissions['bias_rating'] = ''
df_submissions['factual_reporting'] = ''
df_submissions['media_type'] = ''
df_submissions['traffic'] = ''

# %% [code]
# Define a function to extract the information from the webpage mediabiasfactcheck.com
def extract_info(domain):
    url = f"https://mediabiasfactcheck.com/{domain}/"
    response = requests.get(url)
    soup = BeautifulSoup(response.content, 'html.parser')
    content = soup.find('div', {'class': 'entry-content'}).text
    try:
        bias_rating = re.search(r'Bias Rating: (.*?)\n', content).group(1)
    except AttributeError:
        bias_rating = ''
    try:
        factual_reporting = re.search(r'Factual Reporting: (.*?)\n', content).group(1)
    except AttributeError:
        factual_reporting = ''
    try:
        media_type = re.search(r'Media Type: (.*?)\n', content).group(1)
    except AttributeError:
        media_type = ''
    try:
        traffic_popularity = re.search(r'Traffic/Popularity: (.*?)\n', content).group(1)
    except AttributeError:
        traffic_popularity = ''
    return bias_rating, factual_reporting, media_type, traffic_popularity


# %% [code]
# Loop through the dataframe and extract the information
for index, row in tqdm.tqdm(df_submissions.iterrows(), total=len(df_submissions)):
    try:
        domain = row['url_name']
        bias_rating, factual_reporting, media_type, traffic_popularity = extract_info(domain)
        df_submissions.at[index, 'bias_rating'] = bias_rating
        df_submissions.at[index, 'factual_reporting'] = factual_reporting
        df_submissions.at[index, 'media_type'] = media_type
        df_submissions.at[index, 'traffic'] = traffic_popularity
    except:
        pass

# %% [code]
#check dataframe
df_submissions

# %% [code]
#read in dataframe
df_submissions_reload = pd.read_csv("/Users/theresahenn/Doktorand/Journal_Paper/Paper_BLM_Reactions/Data/Submission/Plos One second data/3_submissions_all_images_meadubiasfactcheck.csv", sep=';')
df_submissions_reload

# %% [code]
#check the number of rows that contain information on media_type, bias_rating, factual_reporting and traffic that is not ''
# Create a filter for non-empty, non-null values in the specified columns
filter_condition = (
    (df_submissions_reload['media_type'] != '') &
    (df_submissions_reload['media_type'].notna()) &
    (df_submissions_reload['bias_rating'] != '') &
    (df_submissions_reload['bias_rating'].notna()) &
    (df_submissions_reload['factual_reporting'] != '') &
    (df_submissions_reload['factual_reporting'].notna()) &
    (df_submissions_reload['traffic'] != '') &
    (df_submissions_reload['traffic'].notna())
)

# Apply the filter and count the number of rows
num_rows = len(df_submissions_reload[filter_condition])

# Print the result
print("Number of rows with non-empty and non-null values:")
print(num_rows)

# %% [code]
df_submissions_reload.traffic.value_counts()

# %% [code]
#save data to csv
df_submissions.to_csv("/Users/theresahenn/Doktorand/Journal_Paper/Paper_BLM_Reactions/Data/Submission/Plos One second data/3_submissions_all_images_meadubiasfactcheck.csv", sep=";")
