# Supplementary material for: Attention-grabbing news coverage: Violent images of the Black Lives Matter movement and how they attract user attention on Reddit
Source: PLoS One. 2023 Aug 9;18(8):e0288962. doi: 10.1371/journal.pone.0288962 (PMC10411814; doi:10.1371/journal.pone.0288962)
Supplement: S2 File — (ZIP) [file pone.0288962.s015.zip › 5_Download_BLLM_images.ipynb]

# %% [code]
#import all necessary packges
import pandas as pd
import requests
import os
import csv
from tqdm import tqdm
from concurrent.futures import ThreadPoolExecutor
import time
from multiprocessing import Value


# %% [code]
#read in data
df = pd.read_csv('/Users/theresahenn/Doktorand/Journal_Paper/Paper_BLM_Reactions/Data/Submission/Plos One second data/3_submissions_all_images_meadubiasfactcheck.csv', sep=';')
df

# %% [code]
# Set the directory to save the images
save_directory = '/Users/theresahenn/Doktorand/Journal_Paper/Paper_BLM_Reactions/Data/BLM_images/Plos One second submission'


# %% [code]
# Define a function to download an image
def download_image(row):
    image_id = row.id
    image_url = row.image_urls
    
    # Create the filename based on the image_id
    filename = f"{image_id}.jpg"
    
    # Create the complete path to save the image
    save_path = os.path.join(save_directory, filename)
    
    try:
        # Send a GET request to download the image with a timeout of 20 seconds
        response = requests.get(image_url, timeout=20)
    
        if response.status_code == 200:
            # Save the image to the specified path
            with open(save_path, 'wb') as file:
                file.write(response.content)
            return f"Image {filename} downloaded successfully!"
        else:
            return f"Failed to download image {filename}. Status code: {response.status_code}"
    except requests.Timeout:
        return f"Timeout occurred while downloading image {filename}. Moving on to the next URL."
    except Exception as e:
        return f"Failed to download image {filename}. {str(e)}"

# Create a progress bar using tqdm
total_images = len(df)
progress_bar = tqdm(total=total_images, desc='Downloading images', unit='image')

# Define the number of threads to use (adjust as needed)
num_threads = 4

# Define the time delay (in seconds) between successive downloads
time_delay = 1

# Create a thread pool executor
with ThreadPoolExecutor(max_workers=num_threads) as executor:
    # Submit the download_image function to the executor for each row in the dataframe
    results = list(tqdm(executor.map(download_image, df.itertuples(index=False)), total=total_images, ncols=80))

    # Introduce a time delay between successive downloads
    time.sleep(time_delay)

# Update the progress bar and print the results
for result in results:
    progress_bar.update(1)
    print(result)

# Close the progress bar
progress_bar.close()

# %% [markdown]
