# Supplementary material for: Attention-grabbing news coverage: Violent images of the Black Lives Matter movement and how they attract user attention on Reddit
Source: PLoS One. 2023 Aug 9;18(8):e0288962. doi: 10.1371/journal.pone.0288962 (PMC10411814; doi:10.1371/journal.pone.0288962)
Supplement: S2 File — (ZIP) [file pone.0288962.s015.zip › 6_Vader.ipynb]

# %% [code]
import vaderSentiment
from vaderSentiment.vaderSentiment import SentimentIntensityAnalyzer
import spacy
import ast
import pandas as pd

# %% [code]
#load dataframe
df = pd.read_csv("/Users/theresahenn/Doktorand/Journal_Paper/Paper_BLM_Reactions/Data/Submission/Plos One second data/3_submissions_all_images_meadubiasfactcheck.csv", sep=';')
df

# %% [code]
############## Vader Sentiment Analysis ##############

# %% [code]
#define object
analyser = SentimentIntensityAnalyzer()

# %% [code]
#add polarity score to each title with vader 
df['v_sentiment_scores'] = df['title'].apply(lambda x: analyser.polarity_scores(x))

# %% [code]
#calcualte compound score
df['v_sentiment_compound'] = df['v_sentiment_scores'].apply(lambda score_dict: score_dict['compound'])

# %% [code]
#only negative and positive
df['v_sentiment_nepo'] = df['v_sentiment_compound'].apply(lambda c: 'positive' if c >=0 else 'negative')

# %% [code]
#transforming scores into positive, negative and neutral 
df['v_sentiment_3']= df['v_sentiment_compound'].apply(lambda c: 'positive' if c >= 0.1 else 'negative' if c <= -0.1 else 'neutral')

# %% [code]
#look at the results
df

# %% [code]
# value counts for v_sentiment_3
df['v_sentiment_3'].value_counts()

# %% [code]
# save dataframe
df.to_csv("/Users/theresahenn/Doktorand/Journal_Paper/Paper_BLM_Reactions/Data/Submission/Plos One second data/4_submissions_all_images_meadubiasfactcheck_sentiment.csv", sep=";", index=False)
