# Supplementary material for: Attention-grabbing news coverage: Violent images of the Black Lives Matter movement and how they attract user attention on Reddit
Source: PLoS One. 2023 Aug 9;18(8):e0288962. doi: 10.1371/journal.pone.0288962 (PMC10411814; doi:10.1371/journal.pone.0288962)
Supplement: S2 File — (ZIP) [file pone.0288962.s015.zip › 7_BERT_Sentiment.ipynb]

# %% [code]
import tensorflow as tf
from transformers import BertTokenizer, TFBertForSequenceClassification
from tensorflow.keras.optimizers import Adam
from tensorflow.keras.losses import SparseCategoricalCrossentropy
from tensorflow.keras.metrics import SparseCategoricalAccuracy
from tensorflow.keras.callbacks import EarlyStopping

from transformers import BertTokenizer, BertForSequenceClassification
import matplotlib.pyplot as plt
from datasets import load_dataset
from sklearn.model_selection import train_test_split
import pandas as pd
import time
import spacy

# %% [code]
#check if GPU is available
gpu = len(tf.config.list_physical_devices('GPU'))>0
print("GPU is", "available" if gpu else "NOT AVAILABLE")

# %% [code]
####### BERT Sentoiment Analysis ########

# %% [code]
####### Step 1: Data Preparation #######

# %% [code]
#load dataset from hugging face https://huggingface.co/datasets/fhamborg/news_sentiment_newsmtsc
dataset = load_dataset("fhamborg/news_sentiment_newsmtsc")

# %% [code]
#transfor  dict to dataframe
df_train = pd.DataFrame(dataset['train'])

# %% [code]
#transfor  dict to dataframe
df_test = pd.DataFrame(dataset['test'])

# %% [code]
#transfor  dict to dataframe
df_validation = pd.DataFrame(dataset['validation'])

# %% [code]
#drop the neutral sentences in train test validation
df_train_noneutral = df_train[df_train['polarity'] != 0]
df_test_noneutral = df_test[df_test['polarity'] != 0]
df_validation_noneutral = df_validation[df_validation['polarity'] != 0]

# %% [code]
#map plarity values for later model neagtive to 0 and positive to 1
# Mapping dictionary
polarity_mapping = {-1: 0, 1: 1}

# Apply mapping to the polarity column in each dataframe
df_train_noneutral['polarity'] = df_train_noneutral['polarity'].map(polarity_mapping)
df_test_noneutral['polarity'] = df_test_noneutral['polarity'].map(polarity_mapping)
df_validation_noneutral['polarity'] = df_validation_noneutral['polarity'].map(polarity_mapping)

# %% [code]
#value counts
df_train_noneutral['polarity'].value_counts()

# %% [code]
#value counts
df_test_noneutral['polarity'].value_counts()

# %% [code]
#value counts
df_validation_noneutral['polarity'].value_counts()

# %% [code]
#get character length of each sentence
df_train_noneutral['length'] = df_train_noneutral['sentence'].str.len()

# %% [code]
#show max length
df_train_noneutral['length'].max()

# %% [code]
#get average length
df_train_noneutral['length'].mean()

# %% [code]
#Split the data into training and validation sets
X_train, X_val, y_train, y_val = train_test_split(df_train_noneutral['sentence'], df_train_noneutral['polarity'], test_size=0.2, random_state=42)


# %% [code]
###### Step 2: Load tokenizer and encode text #######

# %% [code]
# Tokenizer
tokenizer = BertTokenizer.from_pretrained('bert-base-uncased')
encoded_train = tokenizer.batch_encode_plus(X_train.tolist(), padding=True, truncation=True, return_tensors='tf')
encoded_val = tokenizer.batch_encode_plus(X_val.tolist(), padding=True, truncation=True, return_tensors='tf')


# %% [code]
# Create a Dataset for efficient batching of data

batch_size = 16

train_dataset = tf.data.Dataset.from_tensor_slices((
    {"input_ids": encoded_train['input_ids'], "attention_mask": encoded_train['attention_mask']},
    y_train.tolist()
)).batch(batch_size)

val_dataset = tf.data.Dataset.from_tensor_slices((
    {"input_ids": encoded_val['input_ids'], "attention_mask": encoded_val['attention_mask']},
    y_val.tolist()
)).batch(batch_size)

# %% [code]
############ Setp 3: Load model and train ###########

# %% [code]
# Define and compile the BERT model
#https://huggingface.co/bert-base-uncased
model = TFBertForSequenceClassification.from_pretrained('bert-base-uncased', num_labels=2)
optimizer = Adam(learning_rate=2e-5)
loss_fn = SparseCategoricalCrossentropy(from_logits=True)
metric = SparseCategoricalAccuracy()

model.compile(optimizer=optimizer, loss=loss_fn, metrics=[metric])


# %% [code]
# Train the model
num_epochs = 10
early_stopping = EarlyStopping(patience=3, restore_best_weights=True)

history = model.fit(
    train_dataset,
    validation_data=val_dataset,
    epochs=num_epochs,
    callbacks=[early_stopping]
)

# %% [code]
# Extract training and validation accuracy
train_accs = history.history['sparse_categorical_accuracy']
val_accs = history.history['val_sparse_categorical_accuracy']

# %% [code]
# Plot training and validation accuracy

# Increase figure size
plt.figure(figsize=(10, 7))

# Set font size and font family
plt.rcParams.update({'font.size': 15, 'font.family': 'Times New Roman'})

# Plot training and validation accuracy
plt.plot(train_accs, label='Training Accuracy')
plt.plot(val_accs, label='Validation Accuracy')
plt.xlabel('Epoch')
plt.ylabel('Accuracy')
plt.title('Training and Validation Accuracy of BERT Model')
plt.legend()
plt.savefig('/Users/theresahenn/Doktorand/Journal_Paper/Paper_BLM_Reactions/Python/Plos_One_Second_Submission/sentiment_model/bert/accuracy.png', dpi=300)
plt.show()


# %% [code]
# Save the model
model.save_pretrained('/Users/theresahenn/Doktorand/Journal_Paper/Paper_BLM_Reactions/Python/Plos_One_Second_Submission/sentiment_model/bert/bert_model')

# Save the tokenizer
tokenizer.save_pretrained('/Users/theresahenn/Doktorand/Journal_Paper/Paper_BLM_Reactions/Python/Plos_One_Second_Submission/sentiment_model/bert/''bert_tokenizer')


# %% [code]
# apply model to test data
# Test sentence
test_sentence = "Donald Trump is an okay person, Geroge Floyd is a good person."

# Tokenize the test sentence
encoded_test = tokenizer.encode_plus(test_sentence, padding=True, truncation=True, return_tensors='tf')

# Perform inference
predictions = model.predict([encoded_test['input_ids'], encoded_test['attention_mask']])
predicted_label = tf.argmax(predictions.logits, axis=1)

# Print predicted label
print(f"Test Sentence: {test_sentence}")
print(f"Predicted Label: {predicted_label[0]}")


# %% [code]
#accuracy on test data
# Preprocess the test data
test_sentences = df_test_noneutral['sentence'].tolist()
test_labels = df_test_noneutral['polarity'].tolist()

encoded_test = tokenizer.batch_encode_plus(test_sentences, padding=True, truncation=True, return_tensors='tf')
test_dataset = tf.data.Dataset.from_tensor_slices((encoded_test['input_ids'], encoded_test['attention_mask'], test_labels))
test_dataset = test_dataset.batch(batch_size)

# Evaluate the model on the test data
test_accuracy = tf.keras.metrics.Accuracy()

for batch in test_dataset:
    input_ids, attention_mask, labels = batch
    outputs = model(input_ids, attention_mask=attention_mask)
    logits = outputs.logits
    predicted_labels = tf.math.argmax(logits, axis=1, output_type=tf.int32)
    test_accuracy.update_state(labels, predicted_labels)

accuracy = test_accuracy.result().numpy()
print("Test Accuracy:", accuracy)

# %% [code]
# Load the model
loaded_model = TFBertForSequenceClassification.from_pretrained('/Users/theresahenn/Doktorand/Journal_Paper/Paper_BLM_Reactions/Python/Plos_One_Second_Submission/sentiment_model/bert/bert_model')

# Load the tokenizer
loaded_tokenizer = BertTokenizer.from_pretrained('/Users/theresahenn/Doktorand/Journal_Paper/Paper_BLM_Reactions/Python/Plos_One_Second_Submission/sentiment_model/bert/bert_tokenizer')

# %% [code]
#test loaded model
sentence = "This is a positive sentence."

# Tokenize the sentence
encoded_sentence = loaded_tokenizer.encode_plus(
    sentence,
    padding=True,
    truncation=True,
    max_length=512,
    return_tensors='tf'
)
input_ids = encoded_sentence['input_ids']
attention_mask = encoded_sentence['attention_mask']

# Predict sentiment label using the loaded BERT model
logits = loaded_model(input_ids, attention_mask=attention_mask).logits
predicted_label = tf.math.argmax(logits, axis=1).numpy()[0]

# Map the label to the corresponding sentiment
sentiment_mapping = {0: 'negative', 1: 'positive'}
predicted_sentiment = sentiment_mapping[predicted_label]

# Print the predicted sentiment
print(f"Sentence: {sentence}")
print(f"Predicted Sentiment: {predicted_sentiment}")

# %% [code]
#load dataframe
df = pd.read_csv("/Users/theresahenn/Doktorand/Journal_Paper/Paper_BLM_Reactions/Data/Submission/Plos One second data/5_submissions_all_images_meadubiasfactcheck_sentiment_violence_classification.csv", sep=';')
df

# %% [code]
batch_size = 32  # Adjust the batch size according to your available resources

# Convert the 'title' column to strings
df['title'] = df['title'].astype(str)

# Tokenize the 'title' column
sentences = df['title'].tolist()
num_sentences = len(sentences)
predicted_labels = []

# Process sentences in batches
start_time = time.time()
for start in range(0, num_sentences, batch_size):
    end = min(start + batch_size, num_sentences)
    batch_sentences = sentences[start:end]

    # Tokenize the batch of sentences
    encoded_batch = tokenizer.batch_encode_plus(batch_sentences, padding=True, truncation=True, return_tensors='tf')
    input_ids = encoded_batch['input_ids']
    attention_mask = encoded_batch['attention_mask']

    # Predict sentiment labels for the batch using the loaded BERT model
    batch_logits = model(input_ids, attention_mask=attention_mask).logits
    batch_predicted_labels = tf.math.argmax(batch_logits, axis=1)

    predicted_labels.extend(batch_predicted_labels.numpy())

# Map the labels to "negative" and "positive"
sentiment_labels = ['negative', 'positive']
df['bert_sentiment'] = [sentiment_labels[label] for label in predicted_labels]

end_time = time.time()
execution_time = end_time - start_time
print("Execution time:", execution_time, "seconds")


# %% [code]
#look at predicted sentiment
df['bert_sentiment'].value_counts()

# %% [code]
#show ten examples with negative sentiment
df[df['bert_sentiment'] == 'negative'].tail(10).title

# %% [code]
#show ten examples with negative sentiment
df[df['bert_sentiment'] == 'positive'].tail(10).title

# %% [code]
#increase column width
pd.set_option('display.max_colwidth', 800)

# %% [code]
#save dataframe
df.to_csv("/Users/theresahenn/Doktorand/Journal_Paper/Paper_BLM_Reactions/Data/Submission/Plos One second data/6_submissions_all_images_mediebiasfactcheck_sentiment_violence_classification_sentiment.csv", sep=';', index=False)

# %% [code]
#random sample of 200
df_sample = df.sample(n=200, random_state=1)
#save to csv
df_sample.to_csv("/Users/theresahenn/Doktorand/Journal_Paper/Paper_BLM_Reactions/Data/Submission/Plos One second data/evaluation_samples/sentiment_sample.csv", sep=';', index=False)
