# Supplementary material for: Attention-grabbing news coverage: Violent images of the Black Lives Matter movement and how they attract user attention on Reddit
Source: PLoS One. 2023 Aug 9;18(8):e0288962. doi: 10.1371/journal.pone.0288962 (PMC10411814; doi:10.1371/journal.pone.0288962)
Supplement: S2 File — (ZIP) [file pone.0288962.s015.zip › 8_Build_CNN_models.ipynb]

# %% [code]
#links
#https://www.mdpi.com/2072-4292/13/22/4712
#http://proceedings.mlr.press/v97/tan19a/tan19a.pdf
#https://www.tensorflow.org/api_docs/python/tf/keras/applications

#based on the number of parameters and performance i will use the following cnn models
#EfficientNet, EfficientNetV2, DenseNet, ResNet

# %% [code]
#import libraries
import pickle
import numpy as np
import os
import pandas as pd

import tensorflow as tf
from tensorflow.keras.applications import EfficientNetB4
from tensorflow.keras.applications import VGG19
from tensorflow.keras.applications import ResNet50
from tensorflow.keras.callbacks import EarlyStopping
from tensorflow.keras.layers import GlobalAveragePooling2D, Dense
from tensorflow.keras.models import Model
from tensorflow.keras.optimizers import Adam
#from tensorflow.keras.wrappers.scikit_learn import KerasClassifier
from tensorflow.keras.applications.efficientnet import preprocess_input
from tensorflow.keras.optimizers import SGD
from tensorflow.keras import layers
from tensorflow.keras import models
from tensorflow.keras import optimizers
from tensorflow.keras import optimizers

#from sklearn.model_selection import GridSearchCV

import matplotlib.pyplot as plt
import matplotlib.font_manager as font_manager
from sklearn.metrics import confusion_matrix, precision_score, recall_score, f1_score, cohen_kappa_score, roc_auc_score, precision_recall_fscore_support, ConfusionMatrixDisplay,roc_curve, roc_auc_score
 
import cv2
from PIL import Image

# %% [code]
#check tensorflow version
print(tf.__version__)

# %% [code]
#check if GPU is available
gpu = len(tf.config.list_physical_devices('GPU'))>0
print("GPU is", "available" if gpu else "NOT AVAILABLE")

# %% [code]
# Check if TensorFlow can see the GPU
print("Num GPUs Available: ", len(tf.config.list_physical_devices('GPU')))

# %% [code]
#load data
X_train = pickle.load(open("/Users/theresahenn/Doktorand/Journal_Paper/Paper_BLM_Reactions/Data/Classifier Data/final_Train Data/X_train.pickle", "rb"))
y_train = pickle.load(open("/Users/theresahenn/Doktorand/Journal_Paper/Paper_BLM_Reactions/Data/Classifier Data/final_Train Data/y_train.pickle", "rb"))

X_test = pickle.load(open("/Users/theresahenn/Doktorand/Journal_Paper/Paper_BLM_Reactions/Data/Classifier Data/final_Test Data/X_test.pickle", "rb"))
y_test = pickle.load(open("/Users/theresahenn/Doktorand/Journal_Paper/Paper_BLM_Reactions/Data/Classifier Data/final_Test Data/y_test.pickle", "rb"))


# %% [code]
# normalizing data (a pixel goes from 0 to 255)
#If the values of the input data are in too wide a range it can negatively impact how the network performs.
#In this case, the input values are the pixels in the image, which have a value between 0 to 255
X_train = X_train/255.0
X_test = X_test/255.0

# %% [code]
#Get shape of data
print('X_train shape:', X_train.shape)

# %% [code]
# Print the data type of images
print(X_train.dtype)

# %% [code]
#Print the label of the image
print('the label is:', y_train[6])

# %% [code]
#transfrom y_train and y_test to numpy arrays
y_train = np.asarray(y_train)
y_test = np.asarray(y_test)

# %% [code]
#check the color coding of the images

# Get the shape of X_test (assuming shape is (num_samples, width, height, channels))
num_samples, width, height, channels = X_train.shape

# Create a list of RGB channel orders to try
rgb_orders = ['RGB', 'BGR', 'GRB', 'BRG', 'GBR', 'RBG']

# Visualize the images with different RGB channel orders
num_images_to_show = 10

for i in range(num_images_to_show):
    plt.figure()
    for j, order in enumerate(rgb_orders):
        # Create a copy of the image to avoid modifying the original data
        image = np.copy(X_train[i])

        # Rearrange the RGB channels based on the current order
        image = image[..., [order.index('R'), order.index('G'), order.index('B')]]

        # Display the image with the current RGB order
        plt.subplot(1, len(rgb_orders), j + 1)
        plt.imshow(image)
        plt.title(f"Order: {order}")
        plt.axis('off')

    plt.tight_layout()
    plt.show()

# %% [code]
#since my images are brg and and rgb i need to transform them for the later transfer learning

# Convert BGR images to RGB
X_train_rgb = X_train[:, :, :, ::-1]
X_test_rgb = X_test[:, :, :, ::-1]

# %% [code]
# Display the images
num_images = 5

for i in range(num_images):
    plt.imshow(X_train_rgb[i])
    plt.title(f"Label: {y_train[i]}")
    plt.axis("off")
    plt.show()

# %% [code]
# Find the indices of images with label 1
indices = np.where(y_test == 1)[0]

# Calculate the number of rows and columns for subplots
num_rows = 4
num_cols = 5

# Set the figure size for larger images
plt.figure(figsize=(15, 12))

# Display the images with label 1
for i in range(num_rows * num_cols):
    plt.subplot(num_rows, num_cols, i+1)
    plt.imshow(X_test_rgb[indices[i]])
    plt.title("Label: 1")
    plt.axis("off")

plt.tight_layout()
plt.show()

# %% [code]
################## Old Model #############################

# %% [code]
#build model
model_old = models.Sequential()


model_old.add(layers.Conv2D(32, (3, 3), activation='relu',
                        input_shape=(X_train.shape[1:])))
model_old.add(layers.MaxPooling2D((2, 2)))
model_old.add(layers.Conv2D(64, (3, 3), activation='relu')) 
model_old.add(layers.MaxPooling2D((2, 2)))
model_old.add(layers.Conv2D(128, (3, 3), activation='relu'))
model_old.add(layers.Dropout(0.1)) 
model_old.add(layers.MaxPooling2D((2, 2)))
model_old.add(layers.Conv2D(128, (3, 3), activation='relu')) 
model_old.add(layers.MaxPooling2D((2, 2))) 
model_old.add(layers.Flatten())
model_old.add(layers.Dropout(0.4)) 
model_old.add(layers.Dense(512, activation='relu'))
model_old.add(layers.Dense(1, activation='sigmoid')) 

# %% [code]
#We can print out the model summary to see what the whole model looks like
print(model_old.summary())

# %% [code]
#early stopping
earlystop_callback = [
      EarlyStopping(monitor='val_loss', patience=10, mode='auto', min_delta=0.001)]

# %% [code]
#compile model
model_old.compile(loss='binary_crossentropy', 
              optimizer=tf.keras.optimizers.legacy.RMSprop(learning_rate=1e-4),
              metrics=['acc'])


# %% [code]
#train model
history_old = model_old.fit(X_train_rgb, y_train, batch_size=32, epochs=40, verbose=1, validation_split=0.3,callbacks=earlystop_callback) #hier auch batch_size von 32

# %% [code]
# Printing a graph showing the accuracy changes during the training phase
print(history_old.history.keys())
plt.figure(1)
plt.figure(figsize=(10,7))
plt.rcParams.update({'font.size': 15})
plt.plot(history_old.history['acc'])
plt.plot(history_old.history['val_acc'])
plt.title('Own CNN - Accuracy',pad=10,fontsize = 15, fontname="Times New Roman")
plt.ylabel('Accuracy', fontname="Times New Roman")
plt.xlabel('Epoch', fontname="Times New Roman")
plt.xticks(fontsize=15, fontname="Times New Roman")
plt.yticks(fontsize=15, fontname="Times New Roman")
font = font_manager.FontProperties(family='Times New Roman',
                                   style='normal', size=15)
plt.legend(['train', 'validation'], loc='upper left', prop=font)
plt.tight_layout()#so plot fits into saved image
#save plot before showing the plot, otherwise it does not worl
plt.savefig("/Users/theresahenn/Doktorand/Journal_Paper/Paper_BLM_Reactions/Python/Plos_One_Second_Submission/image_classifier/Old Model/oldmodel_accuracy.png")
plt.show() #show plot

# %% [code]
#save history of model
with open('/Users/theresahenn/Doktorand/Journal_Paper/Paper_BLM_Reactions/Python/Plos_One_Second_Submission/image_classifier/Old Model/history_old.pkl', 'wb') as file:
    pickle.dump(history_old.history, file)

# %% [code]
#save cnn model
model_old.save('/Users/theresahenn/Doktorand/Journal_Paper/Paper_BLM_Reactions/Python/Plos_One_Second_Submission/image_classifier/Old Model/model_old.h5')

# %% [code]
#################### EfficientNetB4 ####################

# %% [code]
#function for creating model
#def create_model(optimizer='adam', learning_rate=0.001):
    # Load the pre-trained model and add a new output layer
    #base_model = EfficientNetB4(include_top=False, input_shape=(255, 255, 3))
    #base_model.trainable = False
    #inputs = tf.keras.Input(shape=(255, 255, 3))
    #x = tf.keras.applications.efficientnet.preprocess_input(inputs)
   # x = base_model(x, training=False)
    #x = tf.keras.layers.GlobalAveragePooling2D()(x)
    #outputs = tf.keras.layers.Dense(1, activation='sigmoid')(x)
    #model = tf.keras.Model(inputs, outputs)

    # Compile the model
    #opt = tf.keras.optimizers.Adam(learning_rate=learning_rate)
    #model.compile(optimizer=opt, loss='binary_crossentropy', metrics=['accuracy'])
    #return model

# %% [code]
# Create a KerasClassifier object for use with GridSearchCV
#model_wrapper = KerasClassifier(build_fn=create_model, verbose=1)

# %% [code]
# Define the parameter grid to search over
#param_grid = {
    #'learning_rate': [0.001, 0.01, 0.1],
    #'optimizer': ['adam', 'sgd', 'RMSprop']
#}

# %% [code]
# Create a GridSearchCV object and fit the data
#grid_search = GridSearchCV(estimator=model_wrapper, param_grid=param_grid, cv=3)
#grid_search.fit(X_train_rgb, y_train)

# %% [code]
# Print the best parameters and score
print("Best Parameters: ", grid_search.best_params_)
print("Best Score: ", grid_search.best_score_)

# %% [code]
# Load the pre-trained model and add a new output layer
base_model = EfficientNetB4(include_top=False, input_shape=(255, 255, 3))
base_model.trainable = True  # Set the base model to be trainable
print(len(base_model.layers))

# Selectively unfreeze layers
for layer in base_model.layers[:-50]:  # Example: Unfreeze the last 50 layers
    layer.trainable = False

inputs = tf.keras.Input(shape=(255, 255, 3))
x = tf.keras.applications.efficientnet.preprocess_input(inputs)
x = base_model(x, training=True)  # Set training=True to enable fine-tuning
x = tf.keras.layers.GlobalAveragePooling2D()(x)
outputs = tf.keras.layers.Dense(1, activation='sigmoid')(x)
model_efficientnetb4 = tf.keras.Model(inputs, outputs)

# %% [code]
#model summary
print(model_efficientnetb4.summary())

# %% [code]
# Compile the model
model_efficientnetb4.compile(optimizer='adam', loss='binary_crossentropy', metrics=['accuracy'])

# %% [code]
#early stopping
earlystop_callback = [
      EarlyStopping(monitor='val_loss', patience=10, mode='auto', min_delta=0.001)]


# %% [code]
# Train the model
history_efficientnetb4 = model_efficientnetb4.fit(X_train_rgb, y_train, epochs=40, batch_size=32, validation_split=0.3, callbacks=[earlystop_callback], verbose=1)

# %% [code]
# Printing a graph showing the accuracy changes during the training phase
print(history_efficientnetb4.history.keys())
plt.figure(1)
plt.figure(figsize=(10,7))
plt.rcParams.update({'font.size': 15})
plt.plot(history_efficientnetb4.history['accuracy'])
plt.plot(history_efficientnetb4.history['val_accuracy'])
plt.title('EfficientNetB4 - Accuracy',pad=10,fontsize = 15, fontname="Times New Roman")
plt.ylabel('Accuracy', fontname="Times New Roman")
plt.xlabel('Epoch', fontname="Times New Roman")
plt.xticks(fontsize=15, fontname="Times New Roman")
plt.yticks(fontsize=15, fontname="Times New Roman")
font = font_manager.FontProperties(family='Times New Roman',
                                   style='normal', size=15)
plt.legend(['train', 'validation'], loc='upper left', prop=font)
plt.tight_layout()#so plot fits into saved image
#save plot before showing the plot, otherwise it does not worl
plt.savefig("/Users/theresahenn/Doktorand/Journal_Paper/Paper_BLM_Reactions/Figures/Plos One second submission/efficientnetb4_accuracy.png")
plt.show() #show plot

# %% [code]
#save history of model
with open('/Users/theresahenn/Doktorand/Journal_Paper/Paper_BLM_Reactions/Python/Plos_One_Second_Submission/image_classifier/EfficientNetB4/history_efficientnetb4.pkl', 'wb') as file:
    pickle.dump(history_efficientnetb4.history, file)

# %% [code]
#save cnn model
model_efficientnetb4.save('/Users/theresahenn/Doktorand/Journal_Paper/Paper_BLM_Reactions/Python/Plos_One_Second_Submission/image_classifier/EfficientNetB4/model_efficientnetb4.h5')

# %% [code]
#################### VGG19 ####################

# %% [code]
# Load the pre-trained model and add a new output layer
base_model = VGG19(include_top=False, input_shape=(255, 255, 3))
base_model.trainable = False
inputs = tf.keras.Input(shape=(255, 255, 3))
x = tf.keras.applications.efficientnet.preprocess_input(inputs)
x = base_model(x, training=False)
x = tf.keras.layers.GlobalAveragePooling2D()(x)
outputs = tf.keras.layers.Dense(1, activation='sigmoid')(x)
model_vgg19 = tf.keras.Model(inputs, outputs)

# %% [code]
#model summary
model_vgg19.summary()

# %% [code]
#number of layers
print(len(base_model.layers))

# %% [code]
# Compile the model
model_vgg19.compile(optimizer='adam', loss='binary_crossentropy', metrics=['accuracy'])

# %% [code]
#early stopping
earlystop_callback = [
      EarlyStopping(monitor='val_loss', patience=10, mode='auto', min_delta=0.001)]

# %% [code]
# Train the model
history_vgg19 = model_vgg19.fit(X_train_rgb, y_train, epochs=40, batch_size=32, validation_split=0.3, callbacks=[earlystop_callback], verbose=1)

# %% [code]
# Printing a graph showing the accuracy changes during the training phase
print(history_vgg19.history.keys())
plt.figure(1)
plt.figure(figsize=(10,7))
plt.rcParams.update({'font.size': 15})
plt.plot(history_vgg19.history['accuracy'])
plt.plot(history_vgg19.history['val_accuracy'])
plt.title('VGG19 - Accuracy',pad=10,fontsize = 15, fontname="Times New Roman")
plt.ylabel('Accuracy', fontname="Times New Roman")
plt.xlabel('Epoch', fontname="Times New Roman")
plt.xticks(fontsize=15, fontname="Times New Roman")
plt.yticks(fontsize=15, fontname="Times New Roman")
font = font_manager.FontProperties(family='Times New Roman',
                                   style='normal', size=15)
plt.legend(['train', 'validation'], loc='upper left', prop=font)
plt.tight_layout()#so plot fits into saved image
#save plot before showing the plot, otherwise it does not worl
plt.savefig("/Users/theresahenn/Doktorand/Journal_Paper/Paper_BLM_Reactions/Figures/Plos One second submission/vgg19_accuracy.png")
plt.show() #show plot

# %% [code]
#save history of model
with open('/Users/theresahenn/Doktorand/Journal_Paper/Paper_BLM_Reactions/Python/Plos_One_Second_Submission/image_classifier/VGG19/history_vgg19.pkl', 'wb') as file:
    pickle.dump(history_vgg19.history, file)

# %% [code]
#save cnn model
model_vgg19.save('/Users/theresahenn/Doktorand/Journal_Paper/Paper_BLM_Reactions/Python/Plos_One_Second_Submission/image_classifier/VGG19/model_vgg19.h5')

# %% [code]
#################### ResNet 50 ####################

# %% [code]
# Load the pre-trained model and add a new output layer
base_model = ResNet50(include_top=False, input_shape=(255, 255, 3))
base_model.trainable = False
inputs = tf.keras.Input(shape=(255, 255, 3))
x = tf.keras.applications.efficientnet.preprocess_input(inputs)
x = base_model(x, training=False)
x = tf.keras.layers.GlobalAveragePooling2D()(x)
outputs = tf.keras.layers.Dense(1, activation='sigmoid')(x)
model_resnet50 = tf.keras.Model(inputs, outputs)

# %% [code]
#model summary
model_resnet50.summary()

# %% [code]
# Compile the model
model_resnet50.compile(optimizer='adam', loss='binary_crossentropy', metrics=['accuracy'])

# %% [code]
#early stopping
earlystop_callback = [
      EarlyStopping(monitor='val_loss', patience=10, mode='auto', min_delta=0.001)]

# %% [code]
# Train the model
history_resnet50 = model_resnet50.fit(X_train_rgb, y_train, epochs=40, batch_size=32, validation_split=0.3, callbacks=[earlystop_callback], verbose=1)

# %% [code]
# Printing a graph showing the accuracy changes during the training phase
print(history_resnet50.history.keys())
plt.figure(1)
plt.figure(figsize=(10,7))
plt.rcParams.update({'font.size': 15})
plt.plot(history_resnet50.history['accuracy'])
plt.plot(history_resnet50.history['val_accuracy'])
plt.title('ResNet50 - Accuracy',pad=10,fontsize = 15, fontname="Times New Roman")
plt.ylabel('Accuracy', fontname="Times New Roman")
plt.xlabel('Epoch', fontname="Times New Roman")
plt.xticks(fontsize=15, fontname="Times New Roman")
plt.yticks(fontsize=15, fontname="Times New Roman")
font = font_manager.FontProperties(family='Times New Roman',
                                   style='normal', size=15)
plt.legend(['train', 'validation'], loc='upper left', prop=font)
plt.tight_layout()#so plot fits into saved image
#save plot before showing the plot, otherwise it does not worl
plt.savefig("/Users/theresahenn/Doktorand/Journal_Paper/Paper_BLM_Reactions/Figures/Plos One second submission/resnet50_accuracy.png")
plt.show() #show plot

# %% [code]
#save history of model
with open('/Users/theresahenn/Doktorand/Journal_Paper/Paper_BLM_Reactions/Python/Plos_One_Second_Submission/image_classifier/ResNet50/history_resnet50.pkl', 'wb') as file:
    pickle.dump(history_resnet50.history, file)

# %% [code]
#save cnn model
model_resnet50.save('/Users/theresahenn/Doktorand/Journal_Paper/Paper_BLM_Reactions/Python/Plos_One_Second_Submission/image_classifier/ResNet50/model_resnet50.h5')

# %% [code]
######################### Combine all model accuracies in one plot #############################

# %% [code]
# Load the saved history dictionary
with open('/Users/theresahenn/Doktorand/Journal_Paper/Paper_BLM_Reactions/Python/Plos_One_Second_Submission/image_classifier/Old Model/history_old.pkl', 'rb') as file:
    history_old = pickle.load(file)

# Access the keys of the loaded history dictionary
print(history_old.keys())

# %% [code]
# Printing a graph showing the accuracy changes during the training phase
print(history_old.keys())
plt.figure(1)
plt.figure(figsize=(10,7))
plt.rcParams.update({'font.size': 20})
plt.plot(history_old['acc'])
plt.plot(history_old['val_acc'])
plt.title('Own CNN - Accuracy', pad=10, fontsize=15, fontname="Times New Roman")
plt.ylabel('Accuracy', fontname="Times New Roman")
plt.xlabel('Epoch', fontname="Times New Roman")
plt.xticks(fontsize=15, fontname="Times New Roman")
plt.yticks(fontsize=15, fontname="Times New Roman")
font = font_manager.FontProperties(family='Times New Roman', style='normal', size=15)
plt.legend(['train', 'validation'], loc='upper left', prop=font)
plt.tight_layout()  # so plot fits into saved image
# save plot before showing the plot, otherwise it does not work
plt.savefig("/Users/theresahenn/Doktorand/Journal_Paper/Paper_BLM_Reactions/Python/Plos_One_Second_Submission/image_classifier/Old Model/oldmodel_accuracy.png")
plt.show()  # show plot


# %% [code]
#number of epochs from old model
num_epochs = len(history_old['acc'])
print("Number of epochs:", num_epochs)


# %% [code]
# Assuming you have the model history object named 'history'
last_training_accuracy = history_old['acc'][-1]

# Print the last training accuracy
print("Last Training Accuracy: ", last_training_accuracy)

# %% [code]
# Assuming you have the model history object named 'history'
last_validation_accuracy = history_old['val_acc'][-1]

# Print the last training accuracy
print("Last Validation Accuracy: ", last_validation_accuracy)

# %% [code]
#load model
with open('/Users/theresahenn/Doktorand/Journal_Paper/Paper_BLM_Reactions/Python/Plos_One_Second_Submission/image_classifier/EfficientNetB4/history_efficientnetb4.pkl', 'rb') as file:
    history_efficientnetb4 = pickle.load(file)


# %% [code]
# Printing a graph showing the accuracy changes during the training phase
print(history_efficientnetb4.keys())
plt.figure(1)
plt.figure(figsize=(10,7))
plt.rcParams.update({'font.size': 20})
plt.plot(history_efficientnetb4['accuracy'])
plt.plot(history_efficientnetb4['val_accuracy'])
plt.title('EfficientNetB4 - Accuracy', pad=10, fontsize=15, fontname="Times New Roman")
plt.ylabel('Accuracy', fontname="Times New Roman")
plt.xlabel('Epoch', fontname="Times New Roman")
plt.xticks(fontsize=15, fontname="Times New Roman")
plt.yticks(fontsize=15, fontname="Times New Roman")
font = font_manager.FontProperties(family='Times New Roman', style='normal', size=15)
plt.legend(['train', 'validation'], loc='upper left', prop=font)
plt.tight_layout()  # so plot fits into saved image
# save plot before showing the plot, otherwise it does not work
#plt.savefig("/Users/theresahenn/Doktorand/Journal_Paper/Paper_BLM_Reactions/Python/Plos_One_Second_Submission/image_classifier/EfficientNetB4/efficientnetb4_accuracy.png")
plt.show()  # show plot

# %% [code]
#load model
with open('/Users/theresahenn/Doktorand/Journal_Paper/Paper_BLM_Reactions/Python/Plos_One_Second_Submission/image_classifier/VGG19/history_vgg19.pkl', 'rb') as file:
    history_vgg19 = pickle.load(file)

# %% [code]
#accuracy of last epoch
last_training_accuracy = history_vgg19['accuracy'][-1]
last_training_accuracy

# %% [code]
#accuracy of last epoch on validation data
last_validation_accuracy = history_vgg19['val_accuracy'][-1]
last_validation_accuracy

# %% [code]
# Printing a graph showing the accuracy changes during the training phase
print(history_vgg19.keys())
plt.figure(1)
plt.figure(figsize=(10,7))
plt.rcParams.update({'font.size': 20})
plt.plot(history_vgg19['accuracy'])
plt.plot(history_vgg19['val_accuracy'])
plt.title('VGG19 - Accuracy', pad=10, fontsize=15, fontname="Times New Roman")
plt.ylabel('Accuracy', fontname="Times New Roman")
plt.xlabel('Epoch', fontname="Times New Roman")
plt.xticks(fontsize=15, fontname="Times New Roman")
plt.yticks(fontsize=15, fontname="Times New Roman")
font = font_manager.FontProperties(family='Times New Roman', style='normal', size=15)
plt.legend(['train', 'validation'], loc='upper left', prop=font)
plt.tight_layout()  # so plot fits into saved image
# save plot before showing the plot, otherwise it does not work
#plt.savefig("/Users/theresahenn/Doktorand/Journal_Paper/Paper_BLM_Reactions/Python/Plos_One_Second_Submission/image_classifier/VGG19/vgg19_accuracy.png")
plt.show()  # show plot

# %% [code]
#visualize the loss function of model

acc = history_vgg19['accuracy']
val_acc = history_vgg19['val_accuracy']
loss = history_vgg19['loss']
val_loss = history_vgg19['val_loss']

plt.figure(figsize=(10,7))
epochs = range(len(acc))
plt.rcParams.update({'font.size': 15})
plt.plot(epochs, loss, 'bo', label='training loss')
plt.plot(epochs, val_loss, 'b', label='validation loss')
plt.title('VGG19 - Training and Validation loss',pad=10, fontsize = 15, fontname="Times New Roman")
plt.ylabel('loss', fontname="Times New Roman")
plt.xlabel('Epoch', fontname="Times New Roman")
plt.xticks(fontsize=15, fontname="Times New Roman")
plt.yticks(fontsize=15, fontname="Times New Roman")
font = font_manager.FontProperties(family='Times New Roman',
                                   style='normal', size=15)
plt.legend(prop=font)

plt.tight_layout()
plt.savefig("/Users/theresahenn/Doktorand/Journal_Paper/Paper_BLM_Reactions/Python/Plos_One_Second_Submission/image_classifier/vgg19_loss.png", dpi=300)
plt.show()

# %% [code]
#load model
with open('/Users/theresahenn/Doktorand/Journal_Paper/Paper_BLM_Reactions/Python/Plos_One_Second_Submission/image_classifier/ResNet50/history_resnet50.pkl', 'rb') as file:
    history_resnet50 = pickle.load(file)

# %% [code]
# Printing a graph showing the accuracy changes during the training phase
print(history_resnet50.keys())
plt.figure(1)
plt.figure(figsize=(10,7))
plt.rcParams.update({'font.size': 20})
plt.plot(history_resnet50['accuracy'])
plt.plot(history_resnet50['val_accuracy'])
plt.title('ResNet50 - Accuracy', pad=10, fontsize=15, fontname="Times New Roman")
plt.ylabel('Accuracy', fontname="Times New Roman")
plt.xlabel('Epoch', fontname="Times New Roman")
plt.xticks(fontsize=15, fontname="Times New Roman")
plt.yticks(fontsize=15, fontname="Times New Roman")
font = font_manager.FontProperties(family='Times New Roman', style='normal', size=15)
plt.legend(['train', 'validation'], loc='upper left', prop=font)
plt.tight_layout()  # so plot fits into saved image
# save plot before showing the plot, otherwise it does not work
#plt.savefig("/Users/theresahenn/Doktorand/Journal_Paper/Paper_BLM_Reactions/Python/Plos_One_Second_Submission/image_classifier/ResNet50/resnet50_accuracy.png")
plt.show()  # show plot

# %% [code]
# Define the model names and corresponding model accuracies
model_names = [ 'Own CNN', 'VGG19', 'EfficientNetB4', 'ResNet50']
model_histories = [history_old, history_vgg19,history_efficientnetb4, history_resnet50]

# %% [code]
# Define line styles for each model
line_styles = ['-', '--', ':', '-.']
plt.figure(1)
plt.figure(figsize=(10, 7))
plt.rcParams.update({'font.size': 15})

for i in range(len(model_names)):
    history = model_histories[i]
    linestyle = line_styles[i]
    acc_key = 'accuracy' if 'accuracy' in history else 'acc'  # Check for 'accuracy' or 'acc' key
    val_acc_key = 'val_accuracy' if 'val_accuracy' in history else 'val_acc'  # Check for 'val_accuracy' or 'val_acc' key
    plt.plot(history[acc_key], linestyle=linestyle, label=f"{model_names[i]} (Train)")
    plt.plot(history[val_acc_key], linestyle=linestyle, label=f"{model_names[i]} (Validation)")

plt.title('CNN Model Accuracies', pad=10, fontsize=15, fontname="Times New Roman")
plt.ylabel('Accuracy', fontname="Times New Roman")
plt.xlabel('Epoch', fontname="Times New Roman")
plt.xticks(fontsize=15, fontname="Times New Roman")
plt.yticks(fontsize=15, fontname="Times New Roman")
font = font_manager.FontProperties(family='Times New Roman', style='normal', size=13)

plt.legend(loc='lower right',prop=font)

plt.tight_layout()
plt.savefig("/Users/theresahenn/Doktorand/Journal_Paper/Paper_BLM_Reactions/Python/Plos_One_Second_Submission/image_classifier/cnn_accuracies.png", dpi=300)
# Show the plot
plt.show()

# %% [code]
######## More plots for best model ########

# %% [code]
#load old VGG19 model
model_vgg19 = tf.keras.models.load_model('/Users/theresahenn/Doktorand/Journal_Paper/Paper_BLM_Reactions/Python/Plos_One_Second_Submission/image_classifier/VGG19/model_vgg19.h5')


# %% [code]
# get testing accuracy
test_loss, test_acc = model_vgg19.evaluate(X_test_rgb, y_test, verbose=1)

# %% [code]
#print testing accuracy
print('Test accuracy:', test_acc)

# %% [code]
#create predicitons and round them
y_pred = model_vgg19.predict(X_test_rgb)
y_pred = np.round(y_pred)

# %% [code]
# Create the confusion matrix
cm = confusion_matrix(y_test, y_pred)

# Display the confusion matrix
cmd = ConfusionMatrixDisplay(cm, display_labels=['non-violent', 'violent'])
fig, ax = plt.subplots(figsize=(10, 8))
plt.rcParams.update({'font.size': 15})
plt.rcParams.update({'font.family': 'Times New Roman'})
plt.title('VGG19 - Confusion Matrix Absolute Values', pad=10, fontsize=15, fontname="Times New Roman")
plt.xticks(fontsize=15, fontname="Times New Roman")
plt.yticks(fontsize=15, fontname="Times New Roman")
plt.ylabel('True Label', fontname="Times New Roman")
plt.xlabel('Predicted Label', fontname="Times New Roman")
cmd.plot(cmap=plt.cm.Blues, ax=ax)

plt.tight_layout()
plt.savefig("/Users/theresahenn/Doktorand/Journal_Paper/Paper_BLM_Reactions/Python/Plos_One_Second_Submission/image_classifier/confusion_matrix_vgg19_absolute.png", dpi=300)

plt.show()

# %% [code]
# Create the confusion matrix
cm = confusion_matrix(y_test, y_pred)

# Calculate the row-wise sum
row_sums = cm.sum(axis=1)

# Calculate the percentage values relative to the correct classifications
cm_percentage = cm / row_sums[:, np.newaxis]

# Display the confusion matrix with percentage values
cmd = ConfusionMatrixDisplay(cm_percentage, display_labels=['non-violent', 'violent'])
fig, ax = plt.subplots(figsize=(10, 8))
plt.rcParams.update({'font.size': 15})
plt.rcParams.update({'font.family': 'Times New Roman'})
plt.title('VGG19 - Confusion Matrix Relative Values', pad=10, fontsize=15, fontname="Times New Roman")
plt.xticks(fontsize=15, fontname="Times New Roman")
plt.yticks(fontsize=15, fontname="Times New Roman")
plt.ylabel('True Label', fontname="Times New Roman")
plt.xlabel('Predicted Label', fontname="Times New Roman")
cmd.plot(cmap=plt.cm.Blues, ax=ax)

plt.tight_layout()
plt.savefig("/Users/theresahenn/Doktorand/Journal_Paper/Paper_BLM_Reactions/Python/Plos_One_Second_Submission/image_classifier/confusion_matrix_vgg19_relative.png", dpi=300)
plt.show()

# %% [code]
#get precision score
precision_score(y_test, y_pred)

# %% [code]
#get recall score
recall_score(y_test, y_pred)

# %% [code]
#get f1 score
f1_score(y_test, y_pred)

# %% [code]
#training loss last epoch
last_training_loss = history_vgg19['loss'][-1]
last_training_loss

# %% [code]
#validation loss last epoch
last_validation_loss = history_vgg19['val_loss'][-1]
last_validation_loss

# %% [code]
# Calculate precision, recall, and F-score
precision = precision_score(y_test, y_pred)
recall = recall_score(y_test, y_pred)
f_score = f1_score(y_test, y_pred)

# Create a bar plot
labels = ['Precision', 'Recall', 'F1-Score']
values = [precision, recall, f_score]
colors = ['#9ebcda', '#8c96c6', '#9370db']


plt.figure(figsize=(10, 8))
plt.bar(labels, values, color=colors)
plt.title('VGG19 - Precision, Recall, and F1-Score')
plt.xlabel('Metrics')
plt.ylabel('Score')
plt.ylim([0, 1])

# Add granular axes
plt.xticks(fontsize=15,fontname="Times New Roman")
plt.yticks(fontsize=15,fontname="Times New Roman")

# Display the values on top of the bars
for i, value in enumerate(values):
    plt.text(i, value, f'{value:.2f}', ha='center', va='bottom', fontsize=15, color='black',fontname="Times New Roman")

plt.savefig("/Users/theresahenn/Doktorand/Journal_Paper/Paper_BLM_Reactions/Python/Plos_One_Second_Submission/image_classifier/f1_precision_recall_vgg19.png", dpi=300)
plt.show()

# %% [code]
# Compute the false positive rate, true positive rate, and thresholds
fpr, tpr, thresholds = roc_curve(y_test, y_pred)

# Compute the AUC (Area Under the Curve)
auc = roc_auc_score(y_test, y_pred)

# Plot the ROC curve
plt.figure(figsize=(10, 8))
plt.plot(fpr, tpr, label=f'AUC = {auc:.2f}')
plt.plot([0, 1], [0, 1], 'k--')
plt.xlabel('False Positive Rate',fontsize=15,fontname="Times New Roman")
plt.ylabel('True Positive Rate',fontsize=15,fontname="Times New Roman")
plt.title('VGG19 - Receiver Operating Characteristic (ROC) Curve',fontsize=15,fontname="Times New Roman")
plt.legend(loc='lower right')
plt.savefig("/Users/theresahenn/Doktorand/Journal_Paper/Paper_BLM_Reactions/Python/Plos_One_Second_Submission/image_classifier/roc_vgg19.png", dpi=300)
plt.show()
