# Supplementary material for: Attention-grabbing news coverage: Violent images of the Black Lives Matter movement and how they attract user attention on Reddit
Source: PLoS One. 2023 Aug 9;18(8):e0288962. doi: 10.1371/journal.pone.0288962 (PMC10411814; doi:10.1371/journal.pone.0288962)
Supplement: S2 File — (ZIP) [file pone.0288962.s015.zip › 9_VIT_models.ipynb]

# %% [code]
#import all libraries
import tensorflow as tf
from tensorflow.keras.callbacks import EarlyStopping
from vit_keras import vit, utils, visualize
import vit_keras.vit as vit_module

import pickle
import numpy as np
import matplotlib.pyplot as plt
import matplotlib.font_manager as font_manager
from PIL import Image
import requests

from transformers import ViTFeatureExtractor, TFAutoModelForImageClassification


# %% [code]
#print version of tensorflow
print(tf.__version__)

# %% [code]
# Load the data

X_train = pickle.load(open("/Users/theresahenn/Doktorand/Journal_Paper/Paper_BLM_Reactions/Data/Classifier Data/final_Train Data/X_train.pickle", "rb"))
y_train = pickle.load(open("/Users/theresahenn/Doktorand/Journal_Paper/Paper_BLM_Reactions/Data/Classifier Data/final_Train Data/y_train.pickle", "rb"))

X_test = pickle.load(open("/Users/theresahenn/Doktorand/Journal_Paper/Paper_BLM_Reactions/Data/Classifier Data/final_Test Data/X_test.pickle", "rb"))
y_test = pickle.load(open("/Users/theresahenn/Doktorand/Journal_Paper/Paper_BLM_Reactions/Data/Classifier Data/final_Test Data/y_test.pickle", "rb"))

# %% [code]
# Preprocess the data
X_train = X_train / 255.0
X_test = X_test / 255.0

# %% [code]
#resize x train

resized_images = []

# Resize each image to 224x224
for image in X_train:
    image = np.squeeze(image)  # Remove any unnecessary dimensions
    image = (image * 255).astype(np.uint8)  # Con
    pil_image = Image.fromarray(image)
    resized_image = pil_image.resize((224, 224))
    resized_images.append(np.array(resized_image))

# Convert the list of resized images back to a numpy array
resized_x_train = np.array(resized_images)

# Verify the shape of the resized x_train
print(resized_x_train.shape)  # (num_samples, 224, 224, 3)

# %% [code]
#resize x test

resized_images = []

# Resize each image to 224x224
for image in X_test:
    image = np.squeeze(image)  # Remove any unnecessary dimensions
    image = (image * 255).astype(np.uint8)  # Con
    pil_image = Image.fromarray(image)
    resized_image = pil_image.resize((224, 224))
    resized_images.append(np.array(resized_image))

# Convert the list of resized images back to a numpy array
resized_x_test = np.array(resized_images)

# Verify the shape of the resized x_train
print(resized_x_test.shape)  # (num_samples, 224, 224, 3)

# %% [code]
# Convert BGR images to RGB
X_train_rgb = resized_x_train[:, :, :, ::-1]
X_test_rgb = resized_x_test[:, :, :, ::-1]

# %% [code]
#transfrom y_train and y_test to numpy arrays
y_train = np.asarray(y_train)
y_test = np.asarray(y_test)

# %% [code]
########### VIT B16 model ##############

# %% [code]
# Load the pre-trained ViT model
pretrained_model = vit.vit_b16(
    image_size=224,
    activation='sigmoid',
    pretrained=True,
    include_top=False,
    pretrained_top=False,
)

# Create a new model for transfer learning
transfer_model_b16 = tf.keras.models.Sequential()
transfer_model_b16.add(pretrained_model)

# Add a dense layer for binary classification
transfer_model_b16.add(tf.keras.layers.Dense(1, activation='sigmoid'))

# %% [code]
# Freeze the pre-trained layers
for layer in transfer_model_b16.layers[0].layers:
    layer.trainable = False

# Compile the model
transfer_model_b16.compile(optimizer='adam', loss='binary_crossentropy', metrics=['accuracy'])

# %% [code]
#early stopping
earlystop_callback = [
      EarlyStopping(monitor='val_loss', patience=10, mode='auto', min_delta=0.001)]

# %% [code]
# Fine-tune the model on your dataset
history_b16 = transfer_model_b16.fit(resized_x_train, y_train, epochs=30, batch_size=32, validation_split=0.3, callbacks=[earlystop_callback])

# %% [code]
# Printing a graph showing the accuracy changes during the training phase
print(history_b16.history.keys())
plt.figure(1)
plt.figure(figsize=(10,7))
plt.rcParams.update({'font.size': 15})
plt.plot(history_b16.history['accuracy'])
plt.plot(history_b16.history['val_accuracy'])
plt.title('VIT B16 - Accuracy',pad=10,fontsize = 15, fontname="Times New Roman")
plt.ylabel('Accuracy', fontname="Times New Roman")
plt.xlabel('Epoch', fontname="Times New Roman")
plt.xticks(fontsize=15, fontname="Times New Roman")
plt.yticks(fontsize=15, fontname="Times New Roman")
font = font_manager.FontProperties(family='Times New Roman',
                                   style='normal', size=20)
plt.legend(['train', 'validation'], loc='upper left', prop=font)
plt.tight_layout()#so plot fits into saved image
#save plot before showing the plot, otherwise it does not worl
plt.savefig("/Users/theresahenn/Doktorand/Journal_Paper/Paper_BLM_Reactions/Python/Plos_One_Second_Submission/image_classifier/B16/vitb16_accuracy.png")
plt.show() #show plot

# %% [code]
#save history of model
with open('/Users/theresahenn/Doktorand/Journal_Paper/Paper_BLM_Reactions/Python/Plos_One_Second_Submission/image_classifier/B16/history_b16.pkl', 'wb') as file:
    pickle.dump(history_b16.history, file)

# %% [code]
#save cnn model
transfer_model_b16.save('/Users/theresahenn/Doktorand/Journal_Paper/Paper_BLM_Reactions/Python/Plos_One_Second_Submission/image_classifier/B16/model_b16.h5')

# %% [code]
########### VIT B 32 model ##############

# %% [code]
# Load the pre-trained ViT model
pretrained_model = vit.vit_b32(
    image_size=224,
    activation='sigmoid',
    pretrained=True,
    include_top=False,
    pretrained_top=False,
)

# Create a new model for transfer learning
transfer_model_b32 = tf.keras.models.Sequential()
transfer_model_b32.add(pretrained_model)

# Add a dense layer for binary classification
transfer_model_b32.add(tf.keras.layers.Dense(1, activation='sigmoid'))

# %% [code]
# Freeze the pre-trained layers
for layer in transfer_model_b32.layers[0].layers:
    layer.trainable = False

# Compile the model
transfer_model_b32.compile(optimizer='adam', loss='binary_crossentropy', metrics=['accuracy'])

# %% [code]
#early stopping
earlystop_callback = [
      EarlyStopping(monitor='val_loss', patience=10, mode='auto', min_delta=0.001)]

# %% [code]
# Fine-tune the model on your dataset
history_b32 = transfer_model_b32.fit(X_train_rgb, y_train, epochs=30, batch_size=32, validation_split=0.3, callbacks=[earlystop_callback])

# %% [code]
# Printing a graph showing the accuracy changes during the training phase
print(history_b32.history.keys())
plt.figure(1)
plt.figure(figsize=(10,7))
plt.rcParams.update({'font.size': 15})
plt.plot(history_b32.history['accuracy'])
plt.plot(history_b32.history['val_accuracy'])
plt.title('VIT B32 - Accuracy',pad=10,fontsize = 15, fontname="Times New Roman")
plt.ylabel('Accuracy', fontname="Times New Roman")
plt.xlabel('Epoch', fontname="Times New Roman")
plt.xticks(fontsize=15, fontname="Times New Roman")
plt.yticks(fontsize=15, fontname="Times New Roman")
font = font_manager.FontProperties(family='Times New Roman',
                                   style='normal', size=15)
plt.legend(['train', 'validation'], loc='upper left', prop=font)
plt.tight_layout()#so plot fits into saved image
#save plot before showing the plot, otherwise it does not worl
plt.savefig("/Users/theresahenn/Doktorand/Journal_Paper/Paper_BLM_Reactions/Python/Plos_One_Second_Submission/image_classifier/B32/vitb32_accuracy.png")
plt.show() #show plot

# %% [code]
#save history of model
with open('/Users/theresahenn/Doktorand/Journal_Paper/Paper_BLM_Reactions/Python/Plos_One_Second_Submission/image_classifier/B32/history_b32.pkl', 'wb') as file:
    pickle.dump(history_b32.history, file)

# %% [code]
#save cnn model
transfer_model_b32.save('/Users/theresahenn/Doktorand/Journal_Paper/Paper_BLM_Reactions/Python/Plos_One_Second_Submission/image_classifier/B32/model_b32.h5')

# %% [code]
###### VIT L16 model ##############

# %% [code]
# Load the pre-trained ViT model
pretrained_model = vit.vit_l16(
    image_size=224,
    activation='sigmoid',
    pretrained=True,
    include_top=False,
    pretrained_top=False,
)

# Create a new model for transfer learning
transfer_model_l16 = tf.keras.models.Sequential()
transfer_model_l16.add(pretrained_model)

# Add a dense layer for binary classification
transfer_model_l16.add(tf.keras.layers.Dense(1, activation='sigmoid'))

# %% [code]
# Freeze the pre-trained layers
for layer in transfer_model_l16.layers[0].layers:
    layer.trainable = False

# Compile the model
transfer_model_l16.compile(optimizer='adam', loss='binary_crossentropy', metrics=['accuracy'])

# %% [code]
#early stopping
earlystop_callback = [
      EarlyStopping(monitor='val_loss', patience=10, mode='auto', min_delta=0.001)]

# %% [code]
# Fine-tune the model on your dataset
history_l16 = transfer_model_l16.fit(X_train_rgb, y_train, epochs=30, batch_size=32, validation_split=0.3, callbacks=[earlystop_callback])

# %% [code]
# Printing a graph showing the accuracy changes during the training phase
print(history_l16.history.keys())
plt.figure(1)
plt.figure(figsize=(10,7))
plt.rcParams.update({'font.size': 15})
plt.plot(history_l16.history['accuracy'])
plt.plot(history_l16.history['val_accuracy'])
plt.title('VIT L16 - Accuracy',pad=10,fontsize = 15, fontname="Times New Roman")
plt.ylabel('Accuracy', fontname="Times New Roman")
plt.xlabel('Epoch', fontname="Times New Roman")
plt.xticks(fontsize=15, fontname="Times New Roman")
plt.yticks(fontsize=15, fontname="Times New Roman")
font = font_manager.FontProperties(family='Times New Roman',
                                   style='normal', size=15)
plt.legend(['train', 'validation'], loc='upper left', prop=font)
plt.tight_layout()#so plot fits into saved image
#save plot before showing the plot, otherwise it does not worl
plt.savefig("/Users/theresahenn/Doktorand/Journal_Paper/Paper_BLM_Reactions/Python/Plos_One_Second_Submission/image_classifier/L16/vitl16_accuracy.png")
plt.show() #show plot

# %% [code]
#save history of model
with open('/Users/theresahenn/Doktorand/Journal_Paper/Paper_BLM_Reactions/Python/Plos_One_Second_Submission/image_classifier/L16/history_l16.pkl', 'wb') as file:
    pickle.dump(history_l16.history, file)

# %% [code]
#save cnn model
transfer_model_l16.save('/Users/theresahenn/Doktorand/Journal_Paper/Paper_BLM_Reactions/Python/Plos_One_Second_Submission/image_classifier/L16/model_l16.h5')

# %% [code]
######### VIT L32 model ##############

# %% [code]
# Load the pre-trained ViT model
pretrained_model = vit.vit_l32(
    image_size=224,
    activation='sigmoid',
    pretrained=True,
    include_top=False,
    pretrained_top=False,
)

# Create a new model for transfer learning
transfer_model_l32 = tf.keras.models.Sequential()
transfer_model_l32.add(pretrained_model)

# Add a dense layer for binary classification
transfer_model_l32.add(tf.keras.layers.Dense(1, activation='sigmoid'))

# %% [code]
# Freeze the pre-trained layers
for layer in transfer_model_l32.layers[0].layers:
    layer.trainable = False

# Compile the model
transfer_model_l32.compile(optimizer='adam', loss='binary_crossentropy', metrics=['accuracy'])

# %% [code]
#early stopping
earlystop_callback = [
      EarlyStopping(monitor='val_loss', patience=10, mode='auto', min_delta=0.001)]

# %% [code]
# Fine-tune the model on your dataset
history_l32 = transfer_model_l32.fit(X_train_rgb, y_train, epochs=30, batch_size=32, validation_split=0.3, callbacks=[earlystop_callback])

# %% [code]
# Printing a graph showing the accuracy changes during the training phase
print(history_l32.history.keys())
plt.figure(1)
plt.figure(figsize=(10,7))
plt.rcParams.update({'font.size': 15})
plt.plot(history_l32.history['accuracy'])
plt.plot(history_l32.history['val_accuracy'])
plt.title('VIT L32 - Accuracy',pad=10,fontsize = 15, fontname="Times New Roman")
plt.ylabel('Accuracy', fontname="Times New Roman")
plt.xlabel('Epoch', fontname="Times New Roman")
plt.xticks(fontsize=15, fontname="Times New Roman")
plt.yticks(fontsize=15, fontname="Times New Roman")
font = font_manager.FontProperties(family='Times New Roman',
                                   style='normal', size=15)
plt.legend(['train', 'validation'], loc='upper left', prop=font)
plt.tight_layout()#so plot fits into saved image
#save plot before showing the plot, otherwise it does not worl
plt.savefig("/Users/theresahenn/Doktorand/Journal_Paper/Paper_BLM_Reactions/Python/Plos_One_Second_Submission/image_classifier/L32/vitl32_accuracy.png")
plt.show() #show plot

# %% [code]
#save history of model
with open('/Users/theresahenn/Doktorand/Journal_Paper/Paper_BLM_Reactions/Python/Plos_One_Second_Submission/image_classifier/L32/history_l32.pkl', 'wb') as file:
    pickle.dump(history_l32.history, file)

# %% [code]
#save cnn model
transfer_model_l32.save('/Users/theresahenn/Doktorand/Journal_Paper/Paper_BLM_Reactions/Python/Plos_One_Second_Submission/image_classifier/L32/model_l32.h5')

# %% [code]
######################### Combine all model accuracies in one plot #############################

# %% [code]
#load all histories
with open('/Users/theresahenn/Doktorand/Journal_Paper/Paper_BLM_Reactions/Python/Plos_One_Second_Submission/image_classifier/B16/history_b16.pkl', 'rb') as file:
    history_b16 = pickle.load(file)

with open('/Users/theresahenn/Doktorand/Journal_Paper/Paper_BLM_Reactions/Python/Plos_One_Second_Submission/image_classifier/B32/history_b32.pkl', 'rb') as file:
    history_b32= pickle.load(file)

with open('/Users/theresahenn/Doktorand/Journal_Paper/Paper_BLM_Reactions/Python/Plos_One_Second_Submission/image_classifier/L16/history_l16.pkl', 'rb') as file:
    history_l16 = pickle.load(file)

with open('/Users/theresahenn/Doktorand/Journal_Paper/Paper_BLM_Reactions/Python/Plos_One_Second_Submission/image_classifier/L32/history_l32.pkl', 'rb') as file:
    history_l32 = pickle.load(file)

# %% [code]
# Define the model names and corresponding model accuracies
model_names = [ 'B16', 'B32', 'L16', 'L32']
model_histories = [history_b16, history_b32,history_l16, history_l32]

# %% [code]
# Define line styles for each model
line_styles = ['-', '--', ':', '-.']

# Printing a graph showing the accuracy changes during the training phase
plt.figure(1)
plt.figure(figsize=(10, 7))
plt.rcParams.update({'font.size': 15})

for i in range(len(model_names)):
    history = model_histories[i]
    linestyle = line_styles[i]
    plt.plot(history['accuracy'], linestyle=linestyle, label=f"{model_names[i]} (Train)")
    plt.plot(history['val_accuracy'], linestyle=linestyle, label=f"{model_names[i]} (Validation)")

plt.title('VIT Model Accuracies', pad=10, fontsize=15, fontname="Times New Roman")
plt.ylabel('Accuracy', fontname="Times New Roman")
plt.xlabel('Epoch', fontname="Times New Roman")
plt.xticks(fontsize=15, fontname="Times New Roman")
plt.yticks(fontsize=15, fontname="Times New Roman")
font = font_manager.FontProperties(family='Times New Roman', style='normal', size=15)

# Create a single legend entry for each model
lines = plt.gca().lines
legend_labels = [line.get_label() for line in lines]
plt.legend(lines, legend_labels, loc='lower right', prop=font)

plt.tight_layout()

# Save the plot as an image file (e.g., PNG or PDF)
#plt.savefig('/Users/theresahenn/Doktorand/Journal_Paper/Paper_BLM_Reactions/Python/Plos_One_Second_Submission/image_classifier/all_vit_accuracies.png', dpi=300)
# Show the plot
plt.show()


# %% [code]
#get numbe of epochs for each model
epochs_b16 = len(history_b16['accuracy'])
epochs_b32 = len(history_b32['accuracy'])
epochs_l16 = len(history_l16['accuracy'])
epochs_l32 = len(history_l32['accuracy'])

print(epochs_b16)
print(epochs_b32)
print(epochs_l16)
print(epochs_l32)
