# Supplementary material for: Attention-grabbing news coverage: Violent images of the Black Lives Matter movement and how they attract user attention on Reddit
Source: PLoS One. 2023 Aug 9;18(8):e0288962. doi: 10.1371/journal.pone.0288962 (PMC10411814; doi:10.1371/journal.pone.0288962)
Supplement: S2 File — (ZIP) [file pone.0288962.s015.zip › 10_Classify_BLM_images.ipynb]

# %% [code]
import pandas as pd
import numpy as np
import tensorflow as tf 
from PIL import Image
import matplotlib.pyplot as plt

# %% [code]
#load dataframe
df = pd.read_csv("/Users/theresahenn/Doktorand/Journal_Paper/Paper_BLM_Reactions/Data/Submission/Plos One second data/4_submissions_all_images_meadubiasfactcheck_sentiment.csv", sep=';')
df

# %% [code]
#transform news sentiment label from 0.0 to negative, 1.0 to netural and 2.0 to positive
df['news_sentiment_label'] = df['news_sentiment_label'].replace(0.0, 'negative')
df['news_sentiment_label'] = df['news_sentiment_label'].replace(1.0, 'neutral')
df['news_sentiment_label'] = df['news_sentiment_label'].replace(2.0, 'positive')
df

# %% [code]
#value counts of news sentiment label
df['news_sentiment_label'].value_counts()

# %% [code]
#create new column called violence_classification
df['violence_classification_oldmodel'] = np.nan
df['violence_classification_vgg19'] = np.nan

# %% [code]
#load old CNN model
model_old = tf.keras.models.load_model('/Users/theresahenn/Doktorand/Journal_Paper/Paper_BLM_Reactions/Python/Plos_One_Second_Submission/image_classifier/Old Model/model_old.h5')

# %% [code]
#load old VGG19 model
model_vgg19 = tf.keras.models.load_model('/Users/theresahenn/Doktorand/Journal_Paper/Paper_BLM_Reactions/Python/Plos_One_Second_Submission/image_classifier/VGG19/model_vgg19.h5')

# %% [code]
# Define the image preprocessing function
def preprocess_image(image_path):
    image = Image.open(image_path)
    image = image.resize((255, 255))  # Adjust the size according to your model's input requirements
    image = np.array(image) / 255.0  # Normalize pixel values
    return image

# %% [code]
#test function on one image
image_path = "/Users/theresahenn/Doktorand/Journal_Paper/Paper_BLM_Reactions/Data/BLM_images/Plos One second submission/guipzs.jpg"  # Replace with the actual image path
image = preprocess_image(image_path)
plt.imshow(image)
plt.axis("off")
plt.show()

# %% [code]
#test model on one image old model
image_path = "/Users/theresahenn/Doktorand/Journal_Paper/Paper_BLM_Reactions/Data/BLM_images/Plos One second submission/gwnj0m.jpg"  # Replace with the actual image path
image = preprocess_image(image_path)
prediction = model_old.predict(np.expand_dims(image, axis=0))
print(prediction)

# %% [code]
#test model on one image vgg19 model
image_path = "/Users/theresahenn/Doktorand/Journal_Paper/Paper_BLM_Reactions/Data/BLM_images/Plos One second submission/hnqmey.jpg"  # Replace with the actual image path
image = preprocess_image(image_path)
prediction = model_vgg19.predict(np.expand_dims(image, axis=0))
print(prediction)

# %% [code]
# Iterate over the dataframe rows and classify each image using old model
for index, row in df.iterrows():
    try:
        image_id = row['id']
        image_path = f'/Users/theresahenn/Doktorand/Journal_Paper/Paper_BLM_Reactions/Data/BLM_images/Plos One second submission/{image_id}.jpg'  # Replace with the actual path to your images folder and extension
        image = preprocess_image(image_path)
        image = np.expand_dims(image, axis=0)  # Add batch dimension

        # Perform image classification using the loaded model
        prediction = model_old.predict(image)

        # Assign the classification result to the 'violence_callsifaction' column
        df.at[index, 'violence_classification_oldmodel'] = int(prediction > 0.97)  # Adjusted threshold after manual screeining of images
    except:
        print(f'Error occurred while processing image {image_id}')

# %% [code]
# Iterate over the dataframe rows and classify each image using vgg19 model
for index, row in df.iterrows():
    try:
        image_id = row['id']
        image_path = f'/Users/theresahenn/Doktorand/Journal_Paper/Paper_BLM_Reactions/Data/BLM_images/Plos One second submission/{image_id}.jpg'  # Replace with the actual path to your images folder and extension
        image = preprocess_image(image_path)
        image = np.expand_dims(image, axis=0)  # Add batch dimension

        # Perform image classification using the loaded model
        prediction = model_vgg19.predict(image)

        # Assign the classification result to the 'violence_callsifaction' column
        df.at[index, 'violence_classification_vgg19'] = int(prediction > 0.90)  # Adjust the threshold as per your requirements was 0.94
    except:
        print(f'Error occurred while processing image {image_id}')

# %% [code]
#show entries with 1 at violence_classification old model
df.violence_classification_oldmodel.value_counts()

# %% [code]
#show entries with 1 at violence_classification vgg19
df.violence_classification_vgg19.value_counts()

# %% [code]
#get 100 random id with violence_classification = 1
df[df['violence_classification_oldmodel'] == 1].id.sample(100)

# %% [code]
#get 100 random id with violence_classification = 0
df[df['violence_classification_oldmodel'] == 0].id.sample(100)

# %% [code]
#get 100 random id with violence_classification = 1
df[df['violence_classification_vgg19'] == 1].id.sample(100)

# %% [code]
#get 100 random id with violence_classification = 1
df[df['violence_classification_vgg19'] == 0].id.sample(100)

# %% [code]
#increase rows that are displayed
pd.set_option('display.max_rows', 200)

# %% [code]
#save dataframe
df.to_csv("/Users/theresahenn/Doktorand/Journal_Paper/Paper_BLM_Reactions/Data/Submission/Plos One second data/5_submissions_all_images_meadubiasfactcheck_sentiment_violence_classification.csv", sep=";", index=False)


# %% [code]
#realoed dataframe
df = pd.read_csv('/Users/theresahenn/Doktorand/Journal_Paper/Paper_BLM_Reactions/Data/Submission/Plos One second data/5_submissions_all_images_meadubiasfactcheck_sentiment_violence_classification.csv', sep=";")

# %% [code]
#draw random sample of 200 rows whre violence_classification_oldmodel and violence_classification_vgg19 are not empty
df_no_na = df[df['violence_classification_oldmodel'].notna()]
df_no_na = df_no_na[df_no_na['violence_classification_vgg19'].notna()]
df_sample = df_no_na.sample(n=200)
df_sample

# %% [code]
#save dataframe
df_sample.to_csv("/Users/theresahenn/Doktorand/Journal_Paper/Paper_BLM_Reactions/Data/Submission/Plos One second data/evaluation_samples/violence_classification_sample.csv", sep=";", index=False)
