# Supplementary material for: Attention-grabbing news coverage: Violent images of the Black Lives Matter movement and how they attract user attention on Reddit
Source: PLoS One. 2023 Aug 9;18(8):e0288962. doi: 10.1371/journal.pone.0288962 (PMC10411814; doi:10.1371/journal.pone.0288962)
Supplement: S2 File — (ZIP) [file pone.0288962.s015.zip › 11_Create Weekday and Time Categorical Variable.ipynb]

# %% [code]
import os
import pandas as pd
import csv
import numpy as np
import pytz
from datetime import datetime
from pytz import timezone

# %% [code]
#read in data
df = pd.read_csv("/Users/theresahenn/Doktorand/Journal_Paper/Paper_BLM_Reactions/Data/Submission/Plos One second data/6_submissions_all_images_mediebiasfactcheck_sentiment_violence_classification_sentiment.csv", sep=';')

# %% [code]
#look at created_at_utc
df.created_utc

# %% [code]
# Check if 'created_utc' column contains NaN values
contains_nan = df['created_utc'].isnull().any()

# Print the result
if contains_nan:
    print("The 'created_utc' column contains NaN values.")
else:
    print("The 'created_utc' column does not contain NaN values.")

# %% [code]
# Create a Boolean mask for NaN values in 'created_utc' column
mask = df['created_utc'].isnull()

# Filter the dataframe using the mask
nan_rows = df[mask]

# Print the rows with NaN values in 'created_utc'
print(nan_rows)

# %% [code]
# Convert 'created_utc' column to datetime object
df['created_utc'] = pd.to_datetime(df['created_utc'], format='%d.%m.%y %H:%M', errors='coerce')

# %% [code]
#check again
df.created_utc

# %% [code]
# Sort 'created_utc' column in ascending order
df_sorted = df.sort_values('created_utc')

# Print the sorted dataframe
df_sorted.created_utc.tail(200)

# %% [code]
#create seperate date variable 
df['date_utc'] = df['created_utc'].dt.date

# %% [code]
#checl
df.date_utc

# %% [code]
# Sort 'created_utc' column in ascending order
df_sorted = df.sort_values('date_utc')

# Print the sorted dataframe
df_sorted.date_utc.tail(200)

# %% [code]
#create seperate time variable 
df['time_of_day_utc'] = df['created_utc'].dt.time

# %% [code]
#check
df.time_of_day_utc

# %% [code]
#create weekday
df['weekday_utc'] = df['created_utc'].dt.weekday

# %% [code]
#check
df.weekday_utc.value_counts()

# %% [code]
#transform weekday to string
df['weekday_utc'] = df['weekday_utc'].astype(str)

# %% [code]
#rename weekdays
#The day of the week with Monday=0, Sunday=6.
df['weekday_utc'] = df['weekday_utc'].str.replace('0.0', 'monday')
df['weekday_utc'] = df['weekday_utc'].str.replace('1.0', 'tuesday')
df['weekday_utc'] = df['weekday_utc'].str.replace('2.0', 'wednesday')
df['weekday_utc'] = df['weekday_utc'].str.replace('3.0', 'thursday')
df['weekday_utc'] = df['weekday_utc'].str.replace('4.0', 'friday')
df['weekday_utc'] = df['weekday_utc'].str.replace('5.0', 'saturday')
df['weekday_utc'] = df['weekday_utc'].str.replace('6.0', 'sunday')

# %% [code]
#create time categories UTC time
#https://stackoverflow.com/questions/55571311/get-part-of-day-morning-afternoon-evening-night-in-python-dataframe
#4-8: early morning
#8-12: morning
#12-16: noon
#16-20: evening
#20-24: night
#0-4: late night 
df['time_category_utc'] = (df['created_utc'].dt.hour % 24 + 4) // 4
df['time_category_utc'].replace({1: 'late night',
                      2: 'early morning',
                      3: 'morning',
                      4: 'noon',
                      5: 'evening',
                      6: 'night'}, inplace=True)

# %% [code]
#check created variables by looking at created_at_utc and weekday
# Selecting two specific columns from the DataFrame
selected_columns = df[['created_utc', 'weekday_utc']]

# Display the selected columns
print(selected_columns)

# %% [code]
####### Account now for different times zones
#https://gist.github.com/heyalexej/8bf688fd67d7199be4a1682b3eec7568

# %% [code]
#create time category for US Central
df['created_uscentral'] = df['created_utc'].dt.tz_localize('UTC').dt.tz_convert('US/Central')

# %% [code]
#create seperate date variable 
df['date_uscentral'] = df['created_uscentral'].dt.date

# %% [code]
#create seperate time variable 
df['time_of_day_uscentral'] = df['created_uscentral'].dt.time

# %% [code]
#weekdays
df['weekday_uscentral'] = df['created_uscentral'].dt.weekday

# %% [code]
#transform weekday to string
df['weekday_uscentral'] = df['weekday_uscentral'].astype(str)

# %% [code]
#rename weekdays
#The day of the week with Monday=0, Sunday=6.
df['weekday_uscentral'] = df['weekday_uscentral'].str.replace('0.0', 'monday')
df['weekday_uscentral'] = df['weekday_uscentral'].str.replace('1.0', 'tuesday')
df['weekday_uscentral'] = df['weekday_uscentral'].str.replace('2.0', 'wednesday')
df['weekday_uscentral'] = df['weekday_uscentral'].str.replace('3.0', 'thursday')
df['weekday_uscentral'] = df['weekday_uscentral'].str.replace('4.0', 'friday')
df['weekday_uscentral'] = df['weekday_uscentral'].str.replace('5.0', 'saturday')
df['weekday_uscentral'] = df['weekday_uscentral'].str.replace('6.0', 'sunday')

# %% [code]
#create time categories
#https://stackoverflow.com/questions/55571311/get-part-of-day-morning-afternoon-evening-night-in-python-dataframe
#4-8: early morning
#8-12: morning
#12-16: noon
#16-20: evening
#20-24: night
#0-4: late night 
df['time_category_uscentral'] = (df['created_uscentral'].dt.hour % 24 + 4) // 4
df['time_category_uscentral'].replace({1: 'late night',
                      2: 'early morning',
                      3: 'morning',
                      4: 'noon',
                      5: 'evening',
                      6: 'night'}, inplace=True)

# %% [code]
#check created variables by looking at created_at_utc and weekday
# Selecting two specific columns from the DataFrame
selected_columns = df[['created_uscentral', 'weekday_uscentral']]

# Display the selected columns
print(selected_columns)

# %% [code]
#check created variables by looking at created_at_utc and weekday
# Selecting two specific columns from the DataFrame
selected_columns = df[['created_uscentral', 'time_category_uscentral']]

# Display the selected columns
print(selected_columns)

# %% [code]
#create time category for US Pacific
df['created_uspacific'] = df['created_utc'].dt.tz_localize('UTC').dt.tz_convert('US/Pacific')

# %% [code]
#create seperate date variable 
df['date_uspacific'] = df['created_uspacific'].dt.date

# %% [code]
#create seperate time variable 
df['time_of_day_uspacific'] = df['created_uspacific'].dt.time

# %% [code]
#weekdays
df['weekday_uspacific'] = df['created_uspacific'].dt.weekday

# %% [code]
#transform weekday to string
df['weekday_uspacific'] = df['weekday_uspacific'].astype(str)

# %% [code]
#rename weekdays
#The day of the week with Monday=0, Sunday=6.
df['weekday_uspacific'] = df['weekday_uspacific'].str.replace('0.0', 'monday')
df['weekday_uspacific'] = df['weekday_uspacific'].str.replace('1.0', 'tuesday')
df['weekday_uspacific'] = df['weekday_uspacific'].str.replace('2.0', 'wednesday')
df['weekday_uspacific'] = df['weekday_uspacific'].str.replace('3.0', 'thursday')
df['weekday_uspacific'] = df['weekday_uspacific'].str.replace('4.0', 'friday')
df['weekday_uspacific'] = df['weekday_uspacific'].str.replace('5.0', 'saturday')
df['weekday_uspacific'] = df['weekday_uspacific'].str.replace('6.0', 'sunday')

# %% [code]
#create time categories
#https://stackoverflow.com/questions/55571311/get-part-of-day-morning-afternoon-evening-night-in-python-dataframe
#4-8: early morning
#8-12: morning
#12-16: noon
#16-20: evening
#20-24: night
#0-4: late night 
df['time_category_uspacific'] = (df['created_uspacific'].dt.hour % 24 + 4) // 4
df['time_category_uspacific'].replace({1: 'late night',
                      2: 'early morning',
                      3: 'morning',
                      4: 'noon',
                      5: 'evening',
                      6: 'night'}, inplace=True)

# %% [code]
#check created variables by looking at created_at_utc and weekday
# Selecting two specific columns from the DataFrame
selected_columns = df[['created_uspacific', 'time_category_uspacific']]

# Display the selected columns
print(selected_columns)

# %% [code]
#create time category for Eastern Standard Time (North America)
df['created_useastern'] = df['created_utc'].dt.tz_localize('UTC').dt.tz_convert('US/Eastern')

# %% [code]
#create seperate date variable 
df['date_useastern'] = df['created_useastern'].dt.date

# %% [code]
#create seperate time variable 
df['time_of_day_useastern'] = df['created_useastern'].dt.time

# %% [code]
#weekdays
df['weekday_useastern'] = df['created_useastern'].dt.weekday

# %% [code]
#transform weekday to string
df['weekday_useastern'] = df['weekday_useastern'].astype(str)

# %% [code]
#rename weekdays
#The day of the week with Monday=0, Sunday=6.
df['weekday_useastern'] = df['weekday_useastern'].str.replace('0.0', 'monday')
df['weekday_useastern'] = df['weekday_useastern'].str.replace('1.0', 'tuesday')
df['weekday_useastern'] = df['weekday_useastern'].str.replace('2.0', 'wednesday')
df['weekday_useastern'] = df['weekday_useastern'].str.replace('3.0', 'thursday')
df['weekday_useastern'] = df['weekday_useastern'].str.replace('4.0', 'friday')
df['weekday_useastern'] = df['weekday_useastern'].str.replace('5.0', 'saturday')
df['weekday_useastern'] = df['weekday_useastern'].str.replace('6.0', 'sunday')

# %% [code]
#create time categories 
#https://stackoverflow.com/questions/55571311/get-part-of-day-morning-afternoon-evening-night-in-python-dataframe
#4-8: early morning
#8-12: morning
#12-16: noon
#16-20: evening
#20-24: night
#0-4: late night 
df['time_category_useastern'] = (df['created_useastern'].dt.hour % 24 + 4) // 4
df['time_category_useastern'].replace({1: 'late night',
                      2: 'early morning',
                      3: 'morning',
                      4: 'noon',
                      5: 'evening',
                      6: 'night'}, inplace=True)

# %% [code]
#check created variables by looking at created_at_utc and weekday
# Selecting two specific columns from the DataFrame
selected_columns = df[['created_useastern', 'weekday_useastern']]

# Display the selected columns
print(selected_columns)

# %% [code]
#create time category for Central European Time
df['created_centraleurope'] = df['created_utc'].dt.tz_localize('UTC').dt.tz_convert('CET')

# %% [code]
#create seperate date variable 
df['date_centraleurope'] = df['created_centraleurope'].dt.date

# %% [code]
#create seperate time variable 
df['time_of_day_centraleurope'] = df['created_centraleurope'].dt.time

# %% [code]
#weekdays
df['weekday_centraleurope'] = df['created_centraleurope'].dt.weekday

# %% [code]
#transform weekday to string
df['weekday_centraleurope'] = df['weekday_centraleurope'].astype(str)

# %% [code]
#rename weekdays
#The day of the week with Monday=0, Sunday=6.
df['weekday_centraleurope'] = df['weekday_centraleurope'].str.replace('0.0', 'monday')
df['weekday_centraleurope'] = df['weekday_centraleurope'].str.replace('1.0', 'tuesday')
df['weekday_centraleurope'] = df['weekday_centraleurope'].str.replace('2.0', 'wednesday')
df['weekday_centraleurope'] = df['weekday_centraleurope'].str.replace('3.0', 'thursday')
df['weekday_centraleurope'] = df['weekday_centraleurope'].str.replace('4.0', 'friday')
df['weekday_centraleurope'] = df['weekday_centraleurope'].str.replace('5.0', 'saturday')
df['weekday_centraleurope'] = df['weekday_centraleurope'].str.replace('6.0', 'sunday')

# %% [code]
#create time categories 
#https://stackoverflow.com/questions/55571311/get-part-of-day-morning-afternoon-evening-night-in-python-dataframe
#4-8: early morning
#8-12: morning
#12-16: noon
#16-20: evening
#20-24: night
#0-4: late night 
df['time_category_centraleurope'] = (df['created_centraleurope'].dt.hour % 24 + 4) // 4
df['time_category_centraleurope'].replace({1: 'late night',
                      2: 'early morning',
                      3: 'morning',
                      4: 'noon',
                      5: 'evening',
                      6: 'night'}, inplace=True)

# %% [code]
#look at final df
df

# %% [code]
#save new dataset to csv format 
data = "/Users/theresahenn/Doktorand/Journal_Paper/Paper_BLM_Reactions/Data/Submission/Plos One second data/7_submissions_all_images_mediebiasfactcheck_sentiment_violence_classification_sentiment_time.csv"
df.to_csv(data, sep = ";",index = False)
