# Supplementary material for: Attention-grabbing news coverage: Violent images of the Black Lives Matter movement and how they attract user attention on Reddit
Source: PLoS One. 2023 Aug 9;18(8):e0288962. doi: 10.1371/journal.pone.0288962 (PMC10411814; doi:10.1371/journal.pone.0288962)
Supplement: S2 File — (ZIP) [file pone.0288962.s015.zip › 12_is_BLM_present.ipynb]

# %% [code]
import pandas as pd

# %% [code]
#read in data
df = pd.read_csv("/Users/theresahenn/Doktorand/Journal_Paper/Paper_BLM_Reactions/Data/Submission/Plos One second data/7_submissions_all_images_mediebiasfactcheck_sentiment_violence_classification_sentiment_time.csv", sep=';')

# %% [code]
#look at df
df

# %% [code]
#create variable is blm present when bert sentiment is negative
df['blm_present_negative'] = (df['bert_sentiment'] == 'negative') & (df['title'].str.contains('BLM|black lives matter', case=False))
# Convert boolean values to 1 and 0
df['blm_present_negative'] = df['blm_present_negative'].astype(int)
df


# %% [code]
#show value counts of blm_present_negative
df.blm_present_negative.value_counts()

# %% [code]
#create variable is blm present when bert sentiment is positive
df['blm_present_positive'] = (df['bert_sentiment'] == 'positive') & (df['title'].str.contains('BLM|black lives matter', case=False))
# Convert boolean values to 1 and 0
df['blm_present_positive'] = df['blm_present_positive'].astype(int)
df


# %% [code]
#show value counts of blm_present positive
df.blm_present_positive.value_counts()

# %% [code]
#show title wiht blm present and bert sentiment is negative
df[(df['bert_sentiment'] == 'negative') & (df['title'].str.contains('BLM|black lives matter', case=False))].title

# %% [code]
#increase column width to show full title
pd.set_option('display.max_colwidth', None)

# %% [code]
#save datafarme
df.to_csv("/Users/theresahenn/Doktorand/Journal_Paper/Paper_BLM_Reactions/Data/Submission/Plos One second data/8_submissions_all_images_mediebiasfactcheck_sentiment_violence_classification_sentiment_time_blm_present.csv", sep=";", index=False)
