# Supplementary material for: Attention-grabbing news coverage: Violent images of the Black Lives Matter movement and how they attract user attention on Reddit
Source: PLoS One. 2023 Aug 9;18(8):e0288962. doi: 10.1371/journal.pone.0288962 (PMC10411814; doi:10.1371/journal.pone.0288962)
Supplement: S2 File — (ZIP) [file pone.0288962.s015.zip › 13_Create variable total votes.ipynb]

# %% [code]
import os
import pandas as pd
import csv
import numpy as np

# %% [code]
#load data
df = pd.read_csv('/Users/theresahenn/Doktorand/Journal_Paper/Paper_BLM_Reactions/Data/Submission/Plos One second data/8_submissions_all_images_mediebiasfactcheck_sentiment_violence_classification_sentiment_time_blm_present.csv',sep=';')


# %% [code]
#look at df
df

# %% [code]
#transform Score to numeric values 
df['score'] = pd.to_numeric(df['score'])

# %% [code]
#calculate upvotescore 
upvotescore = (df.upvote_ratio * df.score) / (2 * df.upvote_ratio - 1)

# %% [code]
#check score 
upvotescore

# %% [code]
#check for missings in upvotescore
upvotescore.isnull().sum()

# %% [code]
#print missings in upvotescore
upvotescore[upvotescore.isnull()]

# %% [code]
#rounding float variable to zero decimal places 
upvotes = round(upvotescore, 0)

# %% [code]
# if NAN then 0
upvotes = upvotes.fillna(0)

# %% [code]
#transform upvotes to integer
upvotes = upvotes.astype(int)
upvotes

# %% [code]
#append to data frame 
df['upvotes'] = upvotes

# %% [code]
#check dataframe again 
df

# %% [code]
#calculate downvotescore 
downvotescore = (- df.score* (1-df.upvote_ratio)) / (2 * (1-df.upvote_ratio) - 1)

# %% [code]
#look at downvotescore
downvotescore

# %% [code]
#rounding float variable to zero decimal places 
downvotes = round(downvotescore, 0)

# %% [code]
# if NAN then 0
downvotes = downvotes.fillna(0)

# %% [code]
#transform to integer
downvotes = downvotes.astype(int)
downvotes

# %% [code]
#append to data frame 
df['downvotes'] = downvotes

# %% [code]
#append to data frame  the total number of votes 
df['total_votes'] = upvotes + downvotes

# %% [code]
#look at df
df

# %% [code]
#test for missing values in total votes
df.total_votes.isnull().sum()

# %% [code]
#test for missing values in score
df.score.isnull().sum()

# %% [code]
#test for missing values in upvote_ratio
df.upvote_ratio.isnull().sum()

# %% [code]
#safe data
df.to_csv('/Users/theresahenn/Doktorand/Journal_Paper/Paper_BLM_Reactions/Data/Submission/Plos One second data/9_submissions_all_images_mediebiasfactcheck_sentiment_violence_classification_sentiment_time_blm_present_total_votes.csv', index=False, sep=';')
