# Supplementary material for: Attention-grabbing news coverage: Violent images of the Black Lives Matter movement and how they attract user attention on Reddit
Source: PLoS One. 2023 Aug 9;18(8):e0288962. doi: 10.1371/journal.pone.0288962 (PMC10411814; doi:10.1371/journal.pone.0288962)
Supplement: S2 File — (ZIP) [file pone.0288962.s015.zip › dataanalysis_blm.Rmd]

---
title: "PlOS One Submission"
author: "Theresa Henn"
date: "2023/06/11"
output: html_document
---

#################################################################################################
#Installing all necessary packages and libraries
#################################################################################################


```{r}
#installing all necssary packages
install.packages("tidyverse")
install.packages("sjPlot")
install.packages("kableExtra")
install.packages("stargazer") 
install.packages("DMwR")
install.packages("arsenal")
install.packages("table1")
install.packages("moments")
install.packages('e1071')
install.packages('spatstat')
install.packages('lmtest')
install.packages("sandwich")
install.packages('QuantPsyc')
install.packages('car')
install.packages("merTools")
install.packages("afex")
install.packages("jtools")
install.packages("dotwhisker")
install.packages("MASS") 
install.packages("AER")
```


```{r}
#loading all necessary libraries
library(table1)
library(dotwhisker)
library(broom.mixed)
library(arsenal)
library(MASS)
library(stargazer)
library(kableExtra)
library(tidyverse)
library(ggplot2)
library( broom )
library(dplyr)
library(moments)
library(devtools)
library(e1071)
library(lmtest)
library(sandwich)
library(ggplot2)
library(car)
library(lme4)
library(pscl)
library(afex) 
library(jtools)
library(AER)
library(DHARMa)
library(pscl)
```


#################################################################################################
#Loading and renaming data 
#################################################################################################

```{r}
#setting directory
getwd()
setwd("/Users/theresahenn/Doktorand/Journal_Paper/Paper_BLM_Reactions/Data/Submission/Plos One second data")

#read in data CSV files
df<- read.csv("9_submissions_all_images_mediebiasfactcheck_sentiment_violence_classification_sentiment_time_blm_present_total_votes.csv", header = TRUE, sep = ";") 

```

#################################################################################################
#Creating datasets
#################################################################################################

```{r}
#create dataset only with variables needed
#Awards are tokens of distinction that can be given to Redditors.

keeps <- c("id","created_utc","domain","link_flair_text","num_comments","num_crossposts","over_18","permalink","retrieved_utc","score", "upvotes", "downvotes", "total_votes", "subreddit","title","bias_rating","factual_reporting","media_type","traffic","v_sentiment_nepo", "v_sentiment_3", "blm_present_negative", "blm_present_positive", "violence_classification_vgg19", "bert_sentiment","weekday_utc", "time_category_utc","weekday_uscentral", "time_category_uscentral", "weekday_uspacific", "time_category_uspacific", "weekday_useastern", "time_category_useastern", "weekday_centraleurope", "time_category_centraleurope", "date_uspacific", "url", "author")

df_correctvariables =df[keeps]

```


```{r}
# Transform link_flair_text to binary variable
# Create a new variable with binary transformation
df_correctvariables$binary_link_flair <- ifelse(
  is.na(df_correctvariables$link_flair_text) | df_correctvariables$link_flair_text == "", 0, 1
)
# Remove the link_flair_text variable
#df_correctvariables <- subset(df_correctvariables, select = -c(link_flair_text))

```


```{r}
# Print unique values in link_flair_text
unique_values <- unique(df_correctvariables$link_flair_text)
print(unique_values)

```


```{r}
# Subset the data frame to include rows with at least one NA value
rows_with_na <- df_correctvariables[!complete.cases(df_correctvariables), ]

# Print the rows
print(rows_with_na)
```


```{r}
#count unique id
num_unique_ids <- length(unique(df_correctvariables$id))
print(num_unique_ids)

```


```{r}
# Count the number of missing values in the specified columns
missing_count <- sum(df_correctvariables$bias_rating == "" | df_correctvariables$factual_reporting == "" | df_correctvariables$traffic == "" | df_correctvariables$media_type == "")

# Print the count of missing values
print(missing_count)

```


```{r}
#if bias_rating, factual_reporting, traffic, and media_type not empty how many images classified

# Count the number of non-NA values in the column after removing missing values and filtering for num_comments > 0
non_na_count <- sum(!is.na(df_correctvariables$violence_classification_vgg19[df_correctvariables$bias_rating != "" & df_correctvariables$factual_reporting != "" & df_correctvariables$traffic != "" & df_correctvariables$media_type != ""]))

# Print the count of non-NA values
print(non_na_count)


```


```{r}
#add that num comments >0
# Transform num_comments to be 0 instead of 0.0
df_correctvariables$num_comments <- as.integer(df_correctvariables$num_comments)


# Count the number of non-NA values in the column after removing missing values and filtering for num_comments > 0
non_na_count <- sum(!is.na(df_correctvariables$violence_classification_vgg19[!is.na(df_correctvariables$num_comments) & df_correctvariables$num_comments > 0 & df_correctvariables$bias_rating != "" & df_correctvariables$factual_reporting != "" & df_correctvariables$traffic != "" & df_correctvariables$media_type != ""]))

# Print the count of non-NA values
print(non_na_count)
```


```{r}
# Create a new dataframe by dropping rows with missing values
df_nomissings <- na.omit(df_correctvariables)

```


```{r}
# Check  levels of media type
df_nomissings$media_type <- factor(df_nomissings$media_type , ordered = FALSE )
levels(df_nomissings$media_type)
```


```{r}
# Remove missing values from media type
df_nomissings <- df_nomissings[df_nomissings$media_type != "", ]

```


```{r}
# Check if bias rating is non empty
df_nomissings$bias_rating <- factor(df_nomissings$bias_rating , ordered = FALSE )
levels(df_nomissings$bias_rating)
```


```{r}
# Remove missing values from bias rating and if 'under review
df_nomissings <- df_nomissings[df_nomissings$bias_rating != "", ]
df_nomissings <- df_nomissings[df_nomissings$bias_rating != "UNDER REVIEW", ]
df_nomissings <- df_nomissings[df_nomissings$bias_rating != "NOT RATED", ]

```


```{r}
# Check for levels of factual reporting
df_nomissings$factual_reporting<- factor(df_nomissings$factual_reporting , ordered = FALSE )
levels(df_nomissings$factual_reporting)
```


```{r}
# Remove missing values from factual reporting
df_nomissings <- df_nomissings[df_nomissings$factual_reporting != "", ]

```


```{r}
# Check values for traffic
df_nomissings$traffic<- factor(df_nomissings$traffic , ordered = FALSE )
levels(df_nomissings$traffic)
```


```{r}
# Remove missing values from traffic
df_nomissings <- df_nomissings[df_nomissings$traffic != "", ]

```


################################################################################################
#Code all control variables
#################################################################################################


#################################################################################################
#Sentiment
#################################################################################################

```{r}
#create factor variable and relevel levels
df_nomissings$v_sentiment_nepo <- factor(df_nomissings$v_sentiment_nepo , ordered = FALSE )
df_nomissings<- within(df_nomissings, v_sentiment_nepo <- relevel(v_sentiment_nepo, ref = "positive"))
plyr::count(df_nomissings$v_sentiment_nepo)
```


```{r}
#create factor variable and relevel levels
df_nomissings$bert_sentiment <- factor(df_nomissings$bert_sentiment , ordered = FALSE )
df_nomissings<- within(df_nomissings, bert_sentiment <- relevel(bert_sentiment, ref = "positive"))
plyr::count(df_nomissings$bert_sentiment)
```


#################################################################################################
#Media type 
#################################################################################################


```{r}
#check levels of media type
plyr::count(df_nomissings$media_type)
```

```{r}
# Combine some categories 
levels(df_nomissings$media_type)[levels(df_nomissings$media_type)== "App/Website"] <-"Website"

levels(df_nomissings$media_type)[levels(df_nomissings$media_type)== "Website/Newspaper"] <-"Website"

levels(df_nomissings$media_type)[levels(df_nomissings$media_type)== "Website/Newspaper"] <-"Website"

levels(df_nomissings$media_type)[levels(df_nomissings$media_type)== "Website/Video"] <-"Website"

levels(df_nomissings$media_type)[levels(df_nomissings$media_type)== "TV Station/Website"] <-"TV Station"

levels(df_nomissings$media_type)[levels(df_nomissings$media_type)== "TV Station "] <-"TV Station"

levels(df_nomissings$media_type)[levels(df_nomissings$media_type)== "Journal"] <-"Magazine"


levels(df_nomissings$media_type)[levels(df_nomissings$media_type)== "Radio"] <-"Radio Station"
```


```{r}
#change the reference category 
df_nomissings<- within(df_nomissings, media_type <- relevel(media_type, ref = "Newspaper"))
plyr::count(df_nomissings$media_type)

```


```{r}
#change order of categories
# Change the order of categories
df_nomissings$media_type <- factor(df_nomissings$media_type, levels = c("Newspaper", "Magazine", "News Agency", "Organization/Foundation", "Radio Station", "TV Station", "social media website", "Website"))

plyr::count(df_nomissings$media_type)

```

#################################################################################################
#Political leaning 
#################################################################################################

```{r}
#check levels of bias rating
plyr::count(df_nomissings$bias_rating)
```


```{r}
#grouping categories together

levels(df_nomissings$bias_rating)[levels(df_nomissings$bias_rating)== "FAR LEFT"] <-"liberal"

levels(df_nomissings$bias_rating)[levels(df_nomissings$bias_rating)== "LEFT"] <-"liberal"

levels(df_nomissings$bias_rating)[levels(df_nomissings$bias_rating)== "LEFT�???"] <-"liberal"

levels(df_nomissings$bias_rating)[levels(df_nomissings$bias_rating)== "LEFT CENTER"] <-"liberal"

levels(df_nomissings$bias_rating)[levels(df_nomissings$bias_rating)== "LEFT-CENTER"] <-"liberal"

levels(df_nomissings$bias_rating)[levels(df_nomissings$bias_rating)== "FAR RIGHT CONSPIRACY-PSEUSDOSCIENCE"] <-"conservative"

levels(df_nomissings$bias_rating)[levels(df_nomissings$bias_rating)== "RIGHT-CENTER"] <-"conservative"

levels(df_nomissings$bias_rating)[levels(df_nomissings$bias_rating)== "EXTREME RIGHT"] <-"conservative"

levels(df_nomissings$bias_rating)[levels(df_nomissings$bias_rating)== "FAR RIGHT"] <-"conservative"

levels(df_nomissings$bias_rating)[levels(df_nomissings$bias_rating)== "FAR-RIGHT"] <-"conservative"

levels(df_nomissings$bias_rating)[levels(df_nomissings$bias_rating)== "RIGHT"] <-"conservative"

levels(df_nomissings$bias_rating)[levels(df_nomissings$bias_rating)== "RIGHT-SATIRE"] <-"conservative"

levels(df_nomissings$bias_rating)[levels(df_nomissings$bias_rating)== "LEAST BIASED"] <-"neutral"

levels(df_nomissings$bias_rating)[levels(df_nomissings$bias_rating)== "PRO-SCIENCE"] <-"neutral"

levels(df_nomissings$bias_rating)[levels(df_nomissings$bias_rating)== "CONSPIRACY"] <-"conspiracy"

levels(df_nomissings$bias_rating)[levels(df_nomissings$bias_rating)== "JUNK NEWS"] <-"conspiracy"

levels(df_nomissings$bias_rating)[levels(df_nomissings$bias_rating)== "CONSPIRACY-PSEUDOSCIENCE"] <-"conspiracy"


```


```{r}
#change the reference category 
df_nomissings <- within(df_nomissings, bias_rating <- relevel(bias_rating, ref = "neutral"))
plyr::count(df_nomissings$bias_rating)

```


#################################################################################################
#Factual reporting
#################################################################################################


```{r}
# get labels factual reporting
plyr::count(df_nomissings$factual_reporting)
```

```{r}
#grouping categories together 

levels(df_nomissings$factual_reporting)[levels(df_nomissings$factual_reporting)== "HIGH"] <-"high"

levels(df_nomissings$factual_reporting)[levels(df_nomissings$factual_reporting)== "VERY HIGH"] <-"high"

levels(df_nomissings$factual_reporting)[levels(df_nomissings$factual_reporting)== "VERY-HIGH"] <-"high"

levels(df_nomissings$factual_reporting)[levels(df_nomissings$factual_reporting)== "MIXED"] <-"mixed"

levels(df_nomissings$factual_reporting)[levels(df_nomissings$factual_reporting)== "MOSTLY FACTUAL"] <-"mixed"

levels(df_nomissings$factual_reporting)[levels(df_nomissings$factual_reporting)== "LOW"] <-"low"

levels(df_nomissings$factual_reporting)[levels(df_nomissings$factual_reporting)== "VERY LOW"] <-"low"

levels(df_nomissings$factual_reporting)[levels(df_nomissings$factual_reporting)== "VERY-LOW"] <-"low"
```


```{r}
#change the reference category 
df_nomissings <- within(df_nomissings, factual_reporting <- relevel(factual_reporting, ref = "mixed"))
plyr::count(df_nomissings$factual_reporting)

```


#################################################################################################
#Traffic
#################################################################################################

```{r}
#sum labels traffic
plyr::count(df_nomissings$traffic)
```

```{r}
#grouping categories together 

levels(df_nomissings$traffic)[levels(df_nomissings$traffic)== "High Traffic"] <-"high"
levels(df_nomissings$traffic)[levels(df_nomissings$traffic)== "HIGH Traffic"] <-"high"
levels(df_nomissings$traffic)[levels(df_nomissings$traffic)== "Medium Traffic"] <-"medium"
levels(df_nomissings$traffic)[levels(df_nomissings$traffic)== "Minimal Traffic"] <-"minimal"


```


```{r}
#change the reference category 
df_nomissings <- within(df_nomissings, traffic <- relevel(traffic, ref = "medium"))
plyr::count(df_nomissings$traffic)

```


#################################################################################################
#Weekday
#################################################################################################


```{r}
##create factor variable for right representation in regression later on
df_nomissings$weekday_utc <- factor(df_nomissings$weekday_utc, ordered = FALSE )
plyr::count(df_nomissings$weekday_utc)
```


```{r}
##create factor variable for right representation in regression later on
df_nomissings$weekday_uscentral <- factor(df_nomissings$weekday_uscentral, ordered = FALSE )
plyr::count(df_nomissings$weekday_uscentral)
```


```{r}
#create factor variable for right representation in regression later on
df_nomissings$weekday_uspacific <- factor(df_nomissings$weekday_uspacific, ordered = FALSE )
plyr::count(df_nomissings$weekday_uspacific)
```


```{r}
#create factor variable for right representation in regression later on
df_nomissings$weekday_useastern <- factor(df_nomissings$weekday_useastern, ordered = FALSE )
plyr::count(df_nomissings$weekday_useastern)
```


```{r}
#create factor variable for right representation in regression later on
df_nomissings$weekday_centraleurope <- factor(df_nomissings$weekday_centraleurope, ordered = FALSE )
plyr::count(df_nomissings$weekday_centraleurope)
```


```{r}
#grouping categories together weekend and weekday UTC

levels(df_nomissings$weekday_utc)[levels(df_nomissings$weekday_utc)== "saturday"] <-"weekend"

levels(df_nomissings$weekday_utc)[levels(df_nomissings$weekday_utc)== "sunday"] <-"weekend"

levels(df_nomissings$weekday_utc)[levels(df_nomissings$weekday_utc)== "monday"] <-"weekday"

levels(df_nomissings$weekday_utc)[levels(df_nomissings$weekday_utc)== "tuesday"] <-"weekday"

levels(df_nomissings$weekday_utc)[levels(df_nomissings$weekday_utc)== "wednesday"] <-"weekday"

levels(df_nomissings$weekday_utc)[levels(df_nomissings$weekday_utc)== "thursday"] <-"weekday"

levels(df_nomissings$weekday_utc)[levels(df_nomissings$weekday_utc)== "friday"] <-"weekday"
```


```{r}
#overview of distribution
plyr::count(df_nomissings$weekday_utc)
```


```{r}
#grouping categories together weekend and weekday Uscentral

levels(df_nomissings$weekday_uscentral)[levels(df_nomissings$weekday_uscentral)== "saturday"] <-"weekend"

levels(df_nomissings$weekday_uscentral)[levels(df_nomissings$weekday_uscentral)== "sunday"] <-"weekend"

levels(df_nomissings$weekday_uscentral)[levels(df_nomissings$weekday_uscentral)== "monday"] <-"weekday"

levels(df_nomissings$weekday_uscentral)[levels(df_nomissings$weekday_uscentral)== "tuesday"] <-"weekday"

levels(df_nomissings$weekday_uscentral)[levels(df_nomissings$weekday_uscentral)== "wednesday"] <-"weekday"

levels(df_nomissings$weekday_uscentral)[levels(df_nomissings$weekday_uscentral)== "thursday"] <-"weekday"

levels(df_nomissings$weekday_uscentral)[levels(df_nomissings$weekday_uscentral)== "friday"] <-"weekday"
```


```{r}
#overview of distribution
plyr::count(df_nomissings$weekday_uscentral)
```


```{r}
#grouping categories together weekend and weekday USPacific

levels(df_nomissings$weekday_uspacific)[levels(df_nomissings$weekday_uspacific)== "saturday"] <-"weekend"

levels(df_nomissings$weekday_uspacific)[levels(df_nomissings$weekday_uspacific)== "sunday"] <-"weekend"

levels(df_nomissings$weekday_uspacific)[levels(df_nomissings$weekday_uspacific)== "monday"] <-"weekday"

levels(df_nomissings$weekday_uspacific)[levels(df_nomissings$weekday_uspacific)== "tuesday"] <-"weekday"

levels(df_nomissings$weekday_uspacific)[levels(df_nomissings$weekday_uspacific)== "wednesday"] <-"weekday"

levels(df_nomissings$weekday_uspacific)[levels(df_nomissings$weekday_uspacific)== "thursday"] <-"weekday"

levels(df_nomissings$weekday_uspacific)[levels(df_nomissings$weekday_uspacific)== "friday"] <-"weekday"
```


```{r}
#overview of distribution
plyr::count(df_nomissings$weekday_uspacific)
```


```{r}
#grouping categories together weekend and weekday USEastern

levels(df_nomissings$weekday_useastern)[levels(df_nomissings$weekday_useastern)== "saturday"] <-"weekend"

levels(df_nomissings$weekday_useastern)[levels(df_nomissings$weekday_useastern)== "sunday"] <-"weekend"

levels(df_nomissings$weekday_useastern)[levels(df_nomissings$weekday_useastern)== "monday"] <-"weekday"

levels(df_nomissings$weekday_useastern)[levels(df_nomissings$weekday_useastern)== "tuesday"] <-"weekday"

levels(df_nomissings$weekday_useastern)[levels(df_nomissings$weekday_useastern)== "wednesday"] <-"weekday"

levels(df_nomissings$weekday_useastern)[levels(df_nomissings$weekday_useastern)== "thursday"] <-"weekday"

levels(df_nomissings$weekday_useastern)[levels(df_nomissings$weekday_useastern)== "friday"] <-"weekday"
```


```{r}
#overview of distribution
plyr::count(df_nomissings$weekday_useastern)
```


```{r}
#grouping categories together weekend and weekday CentralEurope


levels(df_nomissings$weekday_centraleurope)[levels(df_nomissings$weekday_centraleurope)== "saturday"] <-"weekend"

levels(df_nomissings$weekday_centraleurope)[levels(df_nomissings$weekday_centraleurope)== "sunday"] <-"weekend"

levels(df_nomissings$weekday_centraleurope)[levels(df_nomissings$weekday_centraleurope)== "monday"] <-"weekday"

levels(df_nomissings$weekday_centraleurope)[levels(df_nomissings$weekday_centraleurope)== "tuesday"] <-"weekday"

levels(df_nomissings$weekday_centraleurope)[levels(df_nomissings$weekday_centraleurope)== "wednesday"] <-"weekday"

levels(df_nomissings$weekday_centraleurope)[levels(df_nomissings$weekday_centraleurope)== "thursday"] <-"weekday"

levels(df_nomissings$weekday_centraleurope)[levels(df_nomissings$weekday_centraleurope)== "friday"] <-"weekday"
```


```{r}
#overview of distribution
plyr::count(df_nomissings$weekday_centraleurope)
```

#################################################################################################
#Time category
#################################################################################################

```{r}
#create factor variable for right representation in regression later on
df_nomissings$time_category_utc <- factor(df_nomissings$time_category_utc, ordered = FALSE )
plyr::count(df_nomissings$time_category_utc)
```


```{r}
#create factor variable for right representation in regression later on
df_nomissings$time_category_uscentral <- factor(df_nomissings$time_category_uscentral, ordered = FALSE )
plyr::count(df_nomissings$time_category_uscentral)
```


```{r}
#create factor variable for right representation in regression later on
df_nomissings$time_category_uspacific <- factor(df_nomissings$time_category_uspacific, ordered = FALSE )
plyr::count(df_nomissings$time_category_uspacific)
```


```{r}
#create factor variable for right representation in regression later on
df_nomissings$time_category_useastern <- factor(df_nomissings$time_category_useastern, ordered = FALSE )
plyr::count(df_nomissings$time_category_useastern)
```


```{r}
#create factor variable for right representation in regression later on
df_nomissings$time_category_centraleurope <- factor(df_nomissings$time_category_centraleurope, ordered = FALSE )
plyr::count(df_nomissings$time_category_centraleurope)
```


```{r}
#grouping categories together early morning to morning, evening to noon and late night to night UTC
#4-8: early morning
#8-12: morning
#12-16: noon
#16-20: evening
#20-24: night
#0-4: late night

levels(df_nomissings$time_category_utc)[levels(df_nomissings$time_category_utc)== "early morning"] <-"morning"

levels(df_nomissings$time_category_utc)[levels(df_nomissings$time_category_utc)== "evening"] <-"noon"

levels(df_nomissings$time_category_utc)[levels(df_nomissings$time_category_utc)== "late night"] <-"night"

```


```{r}
#overview of distribution
plyr::count(df_nomissings$time_category_utc)
```


```{r}
#grouping categories together early morning to morning, evening to noon and late night to night UTC
#4-8: early morning
#8-12: morning
#12-16: noon
#16-20: evening
#20-24: night
#0-4: late night

levels(df_nomissings$time_category_uscentral)[levels(df_nomissings$time_category_uscentral)== "early morning"] <-"morning"

levels(df_nomissings$time_category_uscentral)[levels(df_nomissings$time_category_uscentral)== "evening"] <-"noon"

levels(df_nomissings$time_category_uscentral)[levels(df_nomissings$time_category_uscentral)== "late night"] <-"night"

```


```{r}
#overview of distribution
plyr::count(df_nomissings$time_category_uscentral)
```


```{r}
#grouping categories together early morning to morning, evening to noon and late night to night USPacific
#4-8: early morning
#8-12: morning
#12-16: noon
#16-20: evening
#20-24: night
#0-4: late night

levels(df_nomissings$time_category_uspacific)[levels(df_nomissings$time_category_uspacific)== "early morning"] <-"morning"

levels(df_nomissings$time_category_uspacific)[levels(df_nomissings$time_category_uspacific)== "evening"] <-"noon"

levels(df_nomissings$time_category_uspacific)[levels(df_nomissings$time_category_uspacific)== "late night"] <-"night"


```


```{r}
#overview of distribution
plyr::count(df_nomissings$time_category_uspacific)
```


```{r}
#grouping categories together early morning to morning, evening to noon and late night to night USEastern
#4-8: early morning
#8-12: morning
#12-16: noon
#16-20: evening
#20-24: night
#0-4: late night

levels(df_nomissings$time_category_useastern)[levels(df_nomissings$time_category_useastern)== "early morning"] <-"morning"

levels(df_nomissings$time_category_useastern)[levels(df_nomissings$time_category_useastern)== "evening"] <-"noon"

levels(df_nomissings$time_category_useastern)[levels(df_nomissings$time_category_useastern)== "late night"] <-"night"


```

```{r}
#overview of distribution
plyr::count(df_nomissings$time_category_useastern)
```


```{r}
#grouping categories together early morning to morning, evening to noon and late night to night CentralEurope
#4-8: early morning
#8-12: morning
#12-16: noon
#16-20: evening
#20-24: night
#0-4: late night

levels(df_nomissings$time_category_centraleurope)[levels(df_nomissings$time_category_centraleurope)== "early morning"] <-"morning"

levels(df_nomissings$time_category_centraleurope)[levels(df_nomissings$time_category_centraleurope)== "evening"] <-"noon"

levels(df_nomissings$time_category_centraleurope)[levels(df_nomissings$time_category_centraleurope)== "late night"] <-"night"


```


```{r}
#overview of distribution
plyr::count(df_nomissings$time_category_centraleurope)
```


```{r}
#change the reference category UTC 
df_nomissings <- within(df_nomissings, time_category_utc <- relevel(time_category_utc, ref = "noon"))
plyr::count(df_nomissings$time_category_utc)

```


```{r}
#change the reference category UTC 
df_nomissings <- within(df_nomissings, time_category_uscentral <- relevel(time_category_uscentral, ref = "noon"))
plyr::count(df_nomissings$time_category_uscentral)

```


```{r}
#change the reference category USPacific
df_nomissings <- within(df_nomissings, time_category_uspacific <- relevel(time_category_uspacific, ref = "noon"))
plyr::count(df_nomissings$time_category_uspacific)

```


```{r}
#change the reference category USEastern
df_nomissings <- within(df_nomissings, time_category_useastern <- relevel(time_category_useastern, ref = "noon"))
plyr::count(df_nomissings$time_category_useastern)

```


```{r}
#change the reference category CentralEurope
df_nomissings <- within(df_nomissings, time_category_centraleurope <- relevel(time_category_centraleurope, ref = "noon"))
plyr::count(df_nomissings$time_category_centraleurope)

```


#################################################################################################
#Subreddit
#################################################################################################


```{r}
#create factor variable for right representation in regression later on 
df_nomissings$subreddit <- factor(df_nomissings$subreddit, ordered = FALSE )
plyr::count(df_nomissings$subreddit)
```


```{r}
#change the reference category 
df_nomissings <- within(df_nomissings, subreddit <- relevel(subreddit, ref = "politics"))
plyr::count(df_nomissings$subreddit)

```


################################################################################################
#Overview other variables
#################################################################################################

```{r}
#overview distribution
plyr::count(df_nomissings$over_18)
```


```{r}
#overview distribution
plyr::count(df_nomissings$binary_link_flair)
```


```{r}
#overview distribution
plyr::count(df_nomissings$blm_present_negative)
```


```{r}
#overview distribution
plyr::count(df_nomissings$blm_present_positive)
```


```{r}
#overview distribution
summary(df_nomissings$num_crossposts)
```


################################################################################################
#Create different datasets
#################################################################################################


```{r}
# Filter dataset so 0 comments are excluded
df_no_0_comments <- df_nomissings[df_nomissings$num_comments > 0, ]
```


```{r}
#check
plyr::count(df_no_0_comments$num_comments)
```


```{r}
#save data as csv
# Specify the file path and name
file_path <- "/Users/theresahenn/Doktorand/Journal_Paper/Paper_BLM_Reactions/Data/Submission/Plos One second data/10_dataset_reduced_in_r.csv"

# Save the data frame as CSV with semicolon separator
write.csv2(df_no_0_comments, file = file_path, row.names = FALSE)

# Confirmation message
cat("Data frame saved as CSV:", file_path)

```


```{r}
# Filter dataset so 0 scores are excluded
df_no_0_scores <- df_nomissings[df_nomissings$score > 0, ]
```


```{r}
#check
plyr::count(df_no_0_scores$score)
```


################################################################################################
#Create graphic of data distribution and main dependent variable
#################################################################################################

```{r}
# Convert the date_uspacific column to Date format
df_no_0_comments$date_uspacific <- as.Date(df_no_0_comments$date_uspacific)

# Extract the month from the date column
df_no_0_comments$month <- format(df_no_0_comments$date_uspacific, "%Y-%m")

# Count the number of submissions per month
submission_counts <- table(df_no_0_comments$month)

# Create a data frame for the plot
plot_data <- data.frame(month = names(submission_counts),
                        count = as.numeric(submission_counts))

# Plot the distribution of submissions by month
p <- ggplot(plot_data, aes(x = month, y = count)) +
  geom_bar(stat = "identity", fill = "#2255AA", color = "black") +
  labs(x = "Month", y = "Number of Submissions", title = "Distribution of Submissions of Reddit BLM Dataset") +
  theme(axis.text.x = element_text(angle = 90, hjust = 1, size = 12, family = "Times New Roman", color = "black", margin = margin(t = 5, b = 10)),
        axis.text.y = element_text(size = 15, family = "Times New Roman", color = "black", margin = margin(r = 5, l = 10)),
        axis.title = element_text(size = 15, family = "Times New Roman", color = "black"),
        plot.title = element_text(size = 16, face = "bold", family = "Times New Roman", color = "black", hjust = 0.5),
        panel.background = element_rect(fill = "white"),
        panel.grid.major.y = element_blank(),
        panel.grid.minor = element_blank(),
        panel.border = element_blank(),
        plot.background = element_rect(fill = "white"),
        plot.margin = margin(50, 50, 50, 50)) +
  scale_y_continuous(breaks = seq(0, max(plot_data$count), by = 200))

#show plot
show(p)

# Save the plot with increased size
ggsave("frequency_submissions.png", p, width = 10, height = 8, dpi = 300)
```


```{r}
# Create the histogram using ggplot
histogram <- ggplot(df_no_0_comments, aes(x = num_comments)) +
  geom_histogram(fill = "#2255AA", color = "black") +
  labs(x = "Number of Comments", y = "Frequency", title = "Distribution of Main Dependent Variable Number of Comments") +
  theme(
    text = element_text(family = "Times New Roman", size = 15, color = "black"),
    plot.title = element_text(hjust = 0.5, face = "bold"),
    axis.text.x = element_text(size = 15, family = "Times New Roman", color = "black",margin = margin(t = 5, b = 10)),
    axis.text.y = element_text(size = 15, family = "Times New Roman",color = "black",margin = margin(t = 5, b = 10)),
    panel.background = element_rect(fill = "white"),
        panel.grid.major.y = element_blank(),
        panel.grid.minor = element_blank(),
        panel.border = element_blank(),
        plot.background = element_rect(fill = "white"),
        plot.margin = margin(50, 50, 50, 50)) +
  scale_x_continuous(breaks = seq(0, max(df_no_0_comments$num_comments), 1000)) +
  scale_y_continuous(breaks = seq(0, max(df_no_0_comments$num_comments), 1000))
  
#show plot
show(histogram)

# Save the plot with increased size
ggsave("distibution_number_of_comments.png", histogram, width = 10, height = 8, dpi = 300)
```


################################################################################################
#Describtive overview variables
#################################################################################################


```{r}
#summary number of comments
summary(df_no_0_comments$num_comments)
```


```{r}
#summary number of comments
plyr::count(df_no_0_comments$violence_classification_vgg19)
```


```{r}
#summary number of comments
plyr::count(df_no_0_comments$bert_sentiment)
```


```{r}
#summary number of comments
plyr::count(df_no_0_comments$bias_rating)
```


```{r}
#summary number of comments
plyr::count(df_no_0_comments$factual_reporting)
```


```{r}
#summary number of comments
plyr::count(df_no_0_comments$traffic)
```


```{r}
#summary number of comments
plyr::count(df_nomissings$traffic)
```


```{r}
#summary number of comments
plyr::count(df_no_0_comments$subreddit)
```


```{r}
#summary number of comments
plyr::count(df_nomissings$subreddit)
```


```{r}
#summary number of comments
plyr::count(df_no_0_scores$subreddit)
```


```{r}
#summary number of comments
plyr::count(df_no_0_comments$over_18)
```


```{r}
#summary number of comments
plyr::count(df_nomissings$over_18)
```


```{r}
#summary number of comments
plyr::count(df_no_0_comments$binary_link_flair)
```


```{r}
#summary number of comments
summary(df_no_0_comments$num_crossposts)
```


```{r}
#summary number of comments
plyr::count(df_no_0_comments$weekday_uspacific)
```


```{r}
#summary number of comments
plyr::count(df_no_0_comments$time_category_uspacific)
```


```{r}
#summary number of comments
plyr::count(df_nomissings$time_category_uspacific)
```


```{r}
#summary number of comments
plyr::count(df_no_0_comments$media_type)
```


```{r}
#summary number of comments
plyr::count(df_nomissings$media_type)
```


```{r}
#summary number of comments
plyr::count(df_no_0_scores$bias_rating)
```


```{r}
#summary number of comments
plyr::count(df_no_0_scores$media_type)
```


```{r}
#summary number of comments
plyr::count(df_no_0_comments$blm_present_negative)
```


```{r}
#summary number of comments
plyr::count(df_no_0_comments$blm_present_positive)
```


```{r}
#summary number of comments
plyr::count(df_nomissings$over_18)
```


```{r}
#count unique urls
# Count the unique urls
unique_urls <- unique(df_no_0_comments$url)
url_count <- length(unique_urls)

# Print the count
print(url_count)

```


```{r}
#count unique author
# Count the unique author
unique_author <- unique(df_no_0_comments$author)
author_count <- length(unique_author)

# Print the count
print(author_count)

```


```{r}
#count deltetd authors
# Count the number of authors with [deleted]
deleted_count <- sum(df_no_0_comments$author == "[deleted]")

# Print the result
print(deleted_count)

```


################################################################################################
#Run models
#################################################################################################


```{r}
# get mean and variance of num_comments to test whether nbreg is approporaite as: Negative binomial regression is used to test for associations between predictor and confounding variables on a count outcome variable when the variance of the count is higher than the mean of the count.
mean_num_comments <- mean(df_nomissings$num_comments)
print(mean_num_comments)

var_num_comments <- var(df_nomissings$num_comments)
print(var_num_comments)

#since the variance is higher than the mean, nbreg is a good solution

```


```{r}
#run nbreg function with 0 comments data
model_nb_no_0_comments <- MASS::glm.nb(num_comments ~ violence_classification_vgg19 + bert_sentiment + bias_rating + factual_reporting + traffic + subreddit + over_18 + binary_link_flair + num_crossposts + weekday_uspacific + time_category_uspacific + media_type, data = df_no_0_comments)

# View the model summary
summary(model_nb_no_0_comments)

# Get the number of observations
n_obs_no_0_comments <- nobs(model_nb_no_0_comments)

# Print the number of observations
print(n_obs_no_0_comments)

```


```{r}
#run nbreg function with full dataset
model_nb_no_missings <- MASS::glm.nb(num_comments ~ violence_classification_vgg19 + bert_sentiment + bias_rating + factual_reporting + traffic + subreddit + over_18 + binary_link_flair + num_crossposts + weekday_uspacific + time_category_uspacific + media_type, data = df_nomissings)

# View the model summary
summary(model_nb_no_missings)

# Get the number of observations
n_obs_nomissings <- nobs(model_nb_no_missings)

# Print the number of observations
print(n_obs_nomissings)

```


```{r}
#run nbreg function with 0 comments data and blm sentiment
model_nb_no_0_comments_blm_sentiment <- MASS::glm.nb(num_comments ~ violence_classification_vgg19 + blm_present_negative + blm_present_positive+ bias_rating + factual_reporting + traffic + subreddit + over_18 + binary_link_flair + num_crossposts + weekday_uspacific + time_category_uspacific + media_type, data = df_no_0_comments)

# View the model summary
summary(model_nb_no_0_comments_blm_sentiment)

# Get the number of observations
n_obs_no_0_comments_blm_sentiment <- nobs(model_nb_no_0_comments_blm_sentiment)

# Print the number of observations
print(n_obs_no_0_comments_blm_sentiment)
```


```{r}
#run nbreg function with no 0 score and total_votes as dependent variable
model_nb_no_0_score_score<- MASS::glm.nb(total_votes ~ violence_classification_vgg19 + bert_sentiment + bias_rating + factual_reporting + traffic + subreddit + over_18 + binary_link_flair + num_crossposts + weekday_uspacific + time_category_uspacific + media_type, data = df_no_0_scores)

# View the model summary
summary(model_nb_no_0_score_score)

# Get the number of observations
n_obs_no_0_score_score <- nobs(model_nb_no_0_score_score)

# Print the number of observations
print(n_obs_no_0_score_score)

```


################################################################################################

#Run nbreg with df_no_0_comments and different time and day variables to check if results remain the same

################################################################################################


```{r}
#run nbreg function with 0 comments data and utc
model_nb_no_0_comments_utc <- MASS::glm.nb(num_comments ~ violence_classification_vgg19 + bert_sentiment + bias_rating + factual_reporting + traffic + subreddit + over_18 + binary_link_flair + num_crossposts + weekday_utc + time_category_utc + media_type, data = df_no_0_comments)

# View the model summary
summary(model_nb_no_0_comments_utc)
```


```{r}
#run nbreg function with 0 comments data and uscentral
model_nb_no_0_comments_uscentral <- MASS::glm.nb(num_comments ~ violence_classification_vgg19 + bert_sentiment + bias_rating + factual_reporting + traffic + subreddit + over_18 + binary_link_flair + num_crossposts + weekday_uscentral + time_category_uscentral + media_type, data = df_no_0_comments)

# View the model summary
summary(model_nb_no_0_comments_uscentral)
```
```{r}
#run nbreg function with 0 comments data and useastern
model_nb_no_0_comments_useastern <- MASS::glm.nb(num_comments ~ violence_classification_vgg19 + bert_sentiment + bias_rating + factual_reporting + traffic + subreddit + over_18 + binary_link_flair + num_crossposts + weekday_useastern + time_category_useastern + media_type, data = df_no_0_comments)

# View the model summary
summary(model_nb_no_0_comments_useastern)
```


```{r}
#run nbreg function with 0 comments data and central europe
model_nb_no_0_comments_centraleurope <- MASS::glm.nb(num_comments ~ violence_classification_vgg19 + bert_sentiment + bias_rating + factual_reporting + traffic + subreddit + over_18 + binary_link_flair + num_crossposts + weekday_centraleurope + time_category_centraleurope + media_type, data = df_no_0_comments)

# View the model summary
summary(model_nb_no_0_comments_centraleurope)
```

################################################################################################

#Statistical tests if poisson or nbreg and goodness of fit

################################################################################################

```{r}
#test if poisson or nbreg is more suitable
odTest(model_nb_no_0_comments) 
odTest(model_nb_no_missings) 
odTest(model_nb_no_0_comments_blm_sentiment) 
odTest(model_nb_no_0_score_score) 
#Answer: negative binominal regression is always better than poisson regression

```


################################################################################################
#Testing if data holds for all assumptions for NBREG
#################################################################################################


```{r}
# plot histogramm of depndent variable
hist(df_no_0_comments$num_comments, breaks = 100, col = "lightblue", main = "Histogram of num_comments", xlab = "Number of Comments")
```


```{r}
summary(df_no_0_comments$num_comments)
```


```{r}
#check for outliers
# Calculate Cook's distance
cooksd <- cooks.distance(model_nb_no_0_comments)

# Identify observations with Cook's distance greater than 1
outliers <- which(cooksd > 1)

# Print the indices of potential outliers
print(outliers)

#no outliers

```


```{r}
#test for multicolinearity
vif(model_nb_no_0_comments)
vif(model_nb_no_missings)
vif(model_nb_no_0_comments_blm_sentiment)
vif(model_nb_no_0_score_score)

#no multicolineraity as no value surpasses 5 or 10 (higehst only close to 4)

```
