# Supplementary material for: Attention-grabbing news coverage: Violent images of the Black Lives Matter movement and how they attract user attention on Reddit
Source: PLoS One. 2023 Aug 9;18(8):e0288962. doi: 10.1371/journal.pone.0288962 (PMC10411814; doi:10.1371/journal.pone.0288962)
Supplement: S2 File — (ZIP) [file pone.0288962.s015.zip › download_images.py]

from newspaper import Article

def get_image_url(url):
    try:
        article = Article(url)
        article.download()
        article.parse()
        return article.top_image
    except Exception as e:
        return str(e)
